# Supplementary material for: Poly[[triaqua­(μ3-4-oxidopyridine-2,6-dicarboxyl­ato)holmium(III)] mono­hydrate]
Source: Acta Crystallogr Sect E Struct Rep Online. 2011 May 11;67(Pt 6):m740. doi: 10.1107/S1600536811016953 (PMC3120484; doi:10.1107/S1600536811016953)
Supplement: Supplementary file 1 [file e-67-0m740-sup1.cif]

##############################################################################
#                                                                            #
# This CIF contains the data in a paper accepted for publication in          #
# Acta Crystallographica Section E. It conforms to the requirements of       #
# Notes for Authors for Acta Crystallographica Section E, and has been       #
# peer reviewed under the auspices of the IUCr Commission on Journals.       #
#                                                                            #
# Full details of the Crystallographic Information File format               #
# are given in the paper "The Crystallographic Information File (CIF):       #
# a New Standard Archive File for Crystallography" by S. R. Hall, F. H.      #
# Allen and I. D. Brown [Acta Cryst. (1991), A47, 655-685].                  #
#                                                                            #
# The current version of the core CIF dictionary is obtainable from          #
# ftp://ftp.iucr.org/pub/cif_core.dic.                                       #
#                                                                            #
# Software is freely available for graphical display of the structure(s)     #
# in this CIF. For information consult the CIF software page                 #
# http://www.iucr.org/resources/cif/software.                                #
#                                                                            #
# This file may be used for bona fide research purposes within the           #
# scientific community so long as proper attribution is given to the journal # 
# article from which it was obtained.                                        #
#                                                                            #
##############################################################################
data_I
_audit_creation_method     SHELXL-97
_chemical_name_systematic
;
Poly[[triaqua(\m~3~-4-oxidopyridine-2,6-dicarboxylato)holmium(III)] monohydrate]
;
_chemical_name_common     ?
_chemical_formula_moiety     'C7 H8 Ho N O8, H2 O'
_chemical_formula_sum     'C7 H10 Ho N O9'
_chemical_formula_iupac     '[Ho (C7 H2 N O5) (H2 O)3], H2 O'
_chemical_formula_weight     417.09
_chemical_melting_point     ?
_symmetry_cell_setting     monoclinic
_symmetry_space_group_name_H-M     'P 21/n'
_symmetry_space_group_name_Hall     '-P 2y/n'
loop_
    _symmetry_equiv_pos_as_xyz
    'x, y, z'
    '-x+1/2, y+1/2, -z+1/2'
    '-x, -y, -z'
    'x-1/2, -y-1/2, z-1/2'
_cell_length_a     9.879(5)
_cell_length_b     7.557(4)
_cell_length_c     15.386(8)
_cell_angle_alpha     90.00
_cell_angle_beta     105.386(5)
_cell_angle_gamma     90.00
_cell_volume     1107.5(9)
_cell_formula_units_Z     4
_cell_measurement_reflns_used     2292
_cell_measurement_theta_min     2.21
_cell_measurement_theta_max     28.23
_cell_measurement_temperature     296(2)
_exptl_crystal_description     block
_exptl_crystal_colour     colorless
_exptl_crystal_size_max     0.32
_exptl_crystal_size_mid     0.29
_exptl_crystal_size_min     0.26
_exptl_crystal_density_diffrn     2.502
_exptl_crystal_density_meas     ?
_exptl_crystal_density_method     'not measured'
_exptl_crystal_F_000     792
_exptl_absorpt_coefficient_mu     7.187
_exptl_absorpt_correction_type     multi-scan
_exptl_absorpt_process_details     '(SADABS; Bruker, 2004)'
_exptl_absorpt_correction_T_min     0.2070
_exptl_absorpt_correction_T_max     0.2566
_exptl_special_details
;
;
_diffrn_ambient_temperature     296(2)
_diffrn_radiation_type     MoK\a
_diffrn_radiation_wavelength     0.71073
_diffrn_radiation_source     'fine-focus sealed tube'
_diffrn_radiation_monochromator     graphite
_diffrn_measurement_device_type     'Bruker APEXII CCD'
_diffrn_measurement_method     '\f and \w'
_diffrn_detector_area_resol_mean     ?
_diffrn_reflns_number     4776
_diffrn_reflns_av_R_equivalents     0.0252
_diffrn_reflns_av_sigmaI/netI     0.0326
_diffrn_reflns_theta_min     2.21
_diffrn_reflns_theta_max     25.50
_diffrn_reflns_theta_full     25.50
_diffrn_measured_fraction_theta_max     0.975
_diffrn_measured_fraction_theta_full     0.975
_diffrn_reflns_limit_h_min     -11
_diffrn_reflns_limit_h_max     7
_diffrn_reflns_limit_k_min     -8
_diffrn_reflns_limit_k_max     9
_diffrn_reflns_limit_l_min     -16
_diffrn_reflns_limit_l_max     17
_diffrn_standards_number     0
_diffrn_standards_interval_count     ?
_diffrn_standards_interval_time     ?
_diffrn_standards_decay_%     ?
_refine_special_details
;
Refinement of <i>F</i>^2^ against ALL reflections. The weighted <i>R</i>-factor
<i>wR</i> and goodness of fit <i>S</i> are based on <i>F</i>^2^, conventional
<i>R</i>-factors <i>R</i> are based on <i>F</i>, with <i>F</i> set to zero for
negative <i>F</i>^2^. The threshold expression of <i>F</i>^2^ >
\s(<i>F</i>^2^) is used only for calculating <i>R</i>-factors(gt) <i>etc</i>.
and is not relevant to the choice of reflections for refinement.
<i>R</i>-factors based on <i>F</i>^2^ are statistically about twice as large
as those based on <i>F</i>, and <i>R</i>- factors based on ALL data will be
even larger.
;
_reflns_number_total     2003
_reflns_number_gt     1646
_reflns_threshold_expression     I>2\s(I)
_refine_ls_structure_factor_coef     Fsqd
_refine_ls_matrix_type     full
_refine_ls_R_factor_all     0.0268
_refine_ls_R_factor_gt     0.0208
_refine_ls_wR_factor_gt     0.0442
_refine_ls_wR_factor_ref     0.0467
_refine_ls_goodness_of_fit_ref     1.022
_refine_ls_restrained_S_all     1.019
_refine_ls_number_reflns     2003
_refine_ls_number_parameters     196
_refine_ls_number_restraints     12
_refine_ls_hydrogen_treatment     mixed
_refine_ls_weighting_scheme     calc
_refine_ls_weighting_details
                 'calc w=1/[\s^2^(Fo^2^)+(0.0176P)^2^] where P=(Fo^2^+2Fc^2^)/3'
_atom_sites_solution_hydrogens     geom
_atom_sites_solution_primary     direct
_atom_sites_solution_secondary     difmap
_refine_ls_shift/su_max     0.002
_refine_ls_shift/su_mean     0.000
_refine_diff_density_max     0.710
_refine_diff_density_min     -0.543
_refine_ls_extinction_method     'SHELXL97 (Sheldrick, 2008)'
_refine_ls_extinction_coef     0.0119(3)
_refine_ls_extinction_expression
                                  'Fc^*^=kFc[1+0.001xFc^2^\l^3^/sin(2\q)]^-1/4^'
loop_
    _atom_type_symbol
    _atom_type_description
    _atom_type_scat_dispersion_real
    _atom_type_scat_dispersion_imag
    _atom_type_scat_source
    'C' 'C' 0.0033 0.0016
                         'International Tables Vol C Tables 4.2.6.8 and 6.1.1.4'
    'H' 'H' 0.0000 0.0000
                         'International Tables Vol C Tables 4.2.6.8 and 6.1.1.4'
    'N' 'N' 0.0061 0.0033
                         'International Tables Vol C Tables 4.2.6.8 and 6.1.1.4'
    'O' 'O' 0.0106 0.0060
                         'International Tables Vol C Tables 4.2.6.8 and 6.1.1.4'
    'Ho' 'Ho' -0.2175 4.6783
                         'International Tables Vol C Tables 4.2.6.8 and 6.1.1.4'
_computing_data_collection     'APEX2 (Bruker, 2004)'
_computing_cell_refinement     'SAINT (Bruker, 2004)'
_computing_data_reduction     'SAINT (Bruker, 2004)'
_computing_structure_solution     'SHELXS97 (Sheldrick, 2008)'
_computing_structure_refinement     'SHELXL97 (Sheldrick, 2008)'
_computing_molecular_graphics     'SHELXTL (Sheldrick, 2008)'
_computing_publication_material     'SHELXTL (Sheldrick, 2008)'
loop_
    _atom_site_type_symbol
    _atom_site_label
    _atom_site_fract_x
    _atom_site_fract_y
    _atom_site_fract_z
    _atom_site_U_iso_or_equiv
    _atom_site_adp_type
    _atom_site_calc_flag
    _atom_site_refinement_flags
    _atom_site_occupancy
    _atom_site_symmetry_multiplicity
    _atom_site_disorder_assembly
    _atom_site_disorder_group
    Ho Ho1 0.501337(17) 0.82185(2) 0.747304(11) 0.01332(10) Uani d . 1 1 . .
    C C1 0.7829(4) 0.5891(5) 0.8379(3) 0.0184(9) Uani d . 1 1 . .
    C C2 0.7250(4) 0.6133(5) 0.9175(3) 0.0158(9) Uani d . 1 1 . .
    C C3 0.7940(4) 0.5582(5) 1.0018(3) 0.0172(9) Uani d . 1 1 . .
    H H3 0.8780 0.4963 1.0112 0.021 Uiso calc R 1 1 . .
    C C4 0.7379(4) 0.5951(5) 1.0743(2) 0.0163(9) Uani d . 1 1 . .
    C C5 0.6087(4) 0.6828(5) 1.0537(3) 0.0193(9) Uani d . 1 1 . .
    H H5 0.5652 0.7073 1.0991 0.023 Uiso calc R 1 1 . .
    C C6 0.5460(4) 0.7328(5) 0.9665(3) 0.0157(9) Uani d . 1 1 . .
    C C7 0.4083(4) 0.8304(5) 0.9374(3) 0.0162(9) Uani d . 1 1 . .
    H H1W 0.613(6) 1.087(8) 0.8854(11) 0.08(2) Uiso d D 1 1 . .
    H H2W 0.661(5) 1.128(7) 0.806(3) 0.08(2) Uiso d D 1 1 . .
    H H3W 0.332(5) 0.547(8) 0.7874(18) 0.09(2) Uiso d D 1 1 . .
    H H4W 0.313(4) 0.523(6) 0.6913(15) 0.040(15) Uiso d D 1 1 . .
    H H5W 0.484(6) 0.5513(17) 0.606(4) 0.08(2) Uiso d D 1 1 . .
    H H6W 0.524(8) 0.714(7) 0.569(3) 0.12(3) Uiso d D 1 1 . .
    H H7W 0.1510(15) 0.841(6) 0.945(3) 0.057(19) Uiso d D 1 1 . .
    H H8W 0.032(5) 0.745(8) 0.888(4) 0.16(4) Uiso d D 1 1 . .
    N N1 0.6032(3) 0.7004(4) 0.8981(2) 0.0151(7) Uani d . 1 1 . .
    O O1 0.7200(3) 0.6723(4) 0.76661(19) 0.0274(8) Uani d . 1 1 . .
    O O2 0.8899(3) 0.4962(4) 0.84514(18) 0.0234(7) Uani d . 1 1 . .
    O O3 0.3689(3) 0.8732(4) 0.85503(18) 0.0201(6) Uani d . 1 1 . .
    O O4 0.3418(3) 0.8625(4) 0.99379(18) 0.0249(7) Uani d . 1 1 . .
    O O5 0.8051(3) 0.5493(4) 1.15748(17) 0.0200(6) Uani d . 1 1 . .
    O O6 0.6030(3) 1.0722(4) 0.8286(2) 0.0315(8) Uani d D 1 1 . .
    O O7 0.3636(3) 0.5656(4) 0.7411(2) 0.0295(8) Uani d D 1 1 . .
    O O8 0.4963(4) 0.6642(4) 0.6113(2) 0.0255(7) Uani d D 1 1 . .
    O O9 0.0620(4) 0.8221(4) 0.9302(3) 0.0392(9) Uani d D 1 1 . .
loop_
    _atom_site_aniso_label
    _atom_site_aniso_U_11
    _atom_site_aniso_U_22
    _atom_site_aniso_U_33
    _atom_site_aniso_U_12
    _atom_site_aniso_U_13
    _atom_site_aniso_U_23
    Ho1 0.01235(13) 0.01734(13) 0.01046(14) 0.00009(7) 0.00339(8) 0.00057(8)
    C1 0.016(2) 0.024(2) 0.014(2) 0.0019(17) 0.0032(17) -0.0012(17)
    C2 0.015(2) 0.018(2) 0.014(2) 0.0028(16) 0.0033(17) -0.0011(17)
    C3 0.016(2) 0.018(2) 0.017(2) 0.0040(16) 0.0039(17) 0.0012(16)
    C4 0.017(2) 0.019(2) 0.013(2) -0.0047(16) 0.0028(17) 0.0022(17)
    C5 0.019(2) 0.022(2) 0.019(2) -0.0011(16) 0.0079(18) 0.0022(17)
    C6 0.016(2) 0.017(2) 0.014(2) 0.0005(16) 0.0049(17) 0.0004(16)
    C7 0.016(2) 0.015(2) 0.018(2) -0.0025(15) 0.0059(18) -0.0032(16)
    N1 0.0145(18) 0.0198(19) 0.0126(18) 0.0011(13) 0.0063(14) 0.0005(13)
    O1 0.0270(17) 0.044(2) 0.0138(16) 0.0158(14) 0.0108(14) 0.0074(13)
    O2 0.0244(17) 0.0273(18) 0.0196(16) 0.0151(13) 0.0076(13) 0.0013(13)
    O3 0.0150(15) 0.0300(17) 0.0150(16) 0.0057(12) 0.0033(12) 0.0029(12)
    O4 0.0211(16) 0.0410(19) 0.0151(16) 0.0065(13) 0.0092(13) 0.0003(13)
    O5 0.0158(15) 0.0295(17) 0.0124(15) -0.0036(12) -0.0005(12) 0.0065(12)
    O6 0.036(2) 0.041(2) 0.021(2) -0.0177(15) 0.0143(16) -0.0087(15)
    O7 0.0341(19) 0.036(2) 0.0202(18) -0.0165(14) 0.0105(16) -0.0040(15)
    O8 0.036(2) 0.0232(19) 0.0186(18) -0.0012(14) 0.0098(15) -0.0031(13)
    O9 0.027(2) 0.029(2) 0.059(3) -0.0001(15) 0.0072(19) 0.0033(18)
_geom_special_details
;
All e.s.d.'s (except the e.s.d. in the dihedral angle between two l.s. planes)
are estimated using the full covariance matrix. The cell e.s.d.'s are taken
into account individually in the estimation of e.s.d.'s in distances, angles
and torsion angles; correlations between e.s.d.'s in cell parameters are only
used when they are defined by crystal symmetry. An approximate (isotropic)
treatment of cell e.s.d.'s is used for estimating e.s.d.'s involving l.s.
planes.
;
loop_
    _geom_bond_atom_site_label_1
    _geom_bond_atom_site_label_2
    _geom_bond_site_symmetry_2
    _geom_bond_distance
    _geom_bond_publ_flag
    Ho1 O5 4_575 2.279(3) ?
    Ho1 O6 . 2.342(3) ?
    Ho1 O7 . 2.354(3) ?
    Ho1 O1 . 2.386(3) ?
    Ho1 O2 2_656 2.393(3) ?
    Ho1 O8 . 2.397(3) ?
    Ho1 O3 . 2.400(3) ?
    Ho1 N1 . 2.450(3) ?
    C1 O2 . 1.249(5) ?
    C1 O1 . 1.275(5) ?
    C1 C2 . 1.493(5) ?
    C2 N1 . 1.334(5) ?
    C2 C3 . 1.361(5) ?
    C3 C4 . 1.399(5) ?
    C3 H3 . 0.9300 ?
    C4 O5 . 1.322(4) ?
    C4 C5 . 1.398(5) ?
    C5 C6 . 1.373(5) ?
    C5 H5 . 0.9300 ?
    C6 N1 . 1.341(5) ?
    C6 C7 . 1.508(5) ?
    C7 O4 . 1.243(5) ?
    C7 O3 . 1.265(5) ?
    O2 Ho1 2_646 2.393(3) ?
    O5 Ho1 4_676 2.279(3) ?
    O6 H1W . 0.860(10) ?
    O6 H2W . 0.858(10) ?
    O7 H3W . 0.865(10) ?
    O7 H4W . 0.861(10) ?
    O8 H5W . 0.862(10) ?
    O8 H6W . 0.861(10) ?
    O9 H7W . 0.860(10) ?
    O9 H8W . 0.861(10) ?
loop_
    _geom_angle_atom_site_label_1
    _geom_angle_atom_site_label_2
    _geom_angle_atom_site_label_3
    _geom_angle_site_symmetry_1
    _geom_angle_site_symmetry_3
    _geom_angle
    _geom_angle_publ_flag
    O5 Ho1 O6 4_575 . 98.86(11) ?
    O5 Ho1 O7 4_575 . 86.39(12) ?
    O6 Ho1 O7 . . 147.96(12) ?
    O5 Ho1 O1 4_575 . 150.97(10) ?
    O6 Ho1 O1 . . 94.04(12) ?
    O7 Ho1 O1 . . 96.31(12) ?
    O5 Ho1 O2 4_575 2_656 81.27(10) ?
    O6 Ho1 O2 . 2_656 71.09(11) ?
    O7 Ho1 O2 . 2_656 140.78(10) ?
    O1 Ho1 O2 . 2_656 78.49(10) ?
    O5 Ho1 O8 4_575 . 82.29(11) ?
    O6 Ho1 O8 . . 140.74(12) ?
    O7 Ho1 O8 . . 71.19(12) ?
    O1 Ho1 O8 . . 71.43(11) ?
    O2 Ho1 O8 2_656 . 70.33(11) ?
    O5 Ho1 O3 4_575 . 79.50(10) ?
    O6 Ho1 O3 . . 74.68(11) ?
    O7 Ho1 O3 . . 75.28(11) ?
    O1 Ho1 O3 . . 129.20(9) ?
    O2 Ho1 O3 2_656 . 137.27(9) ?
    O8 Ho1 O3 . . 142.60(11) ?
    O5 Ho1 N1 4_575 . 143.51(10) ?
    O6 Ho1 N1 . . 77.69(12) ?
    O7 Ho1 N1 . . 79.53(11) ?
    O1 Ho1 N1 . . 64.77(10) ?
    O2 Ho1 N1 2_656 . 129.28(10) ?
    O8 Ho1 N1 . . 123.29(11) ?
    O3 Ho1 N1 . . 64.44(10) ?
    O2 C1 O1 . . 124.2(4) ?
    O2 C1 C2 . . 119.7(3) ?
    O1 C1 C2 . . 116.1(3) ?
    N1 C2 C3 . . 123.9(4) ?
    N1 C2 C1 . . 113.4(3) ?
    C3 C2 C1 . . 122.7(3) ?
    C2 C3 C4 . . 119.7(4) ?
    C2 C3 H3 . . 120.2 ?
    C4 C3 H3 . . 120.2 ?
    O5 C4 C5 . . 122.5(4) ?
    O5 C4 C3 . . 121.1(4) ?
    C5 C4 C3 . . 116.5(4) ?
    C6 C5 C4 . . 119.9(4) ?
    C6 C5 H5 . . 120.0 ?
    C4 C5 H5 . . 120.0 ?
    N1 C6 C5 . . 122.8(4) ?
    N1 C6 C7 . . 113.0(3) ?
    C5 C6 C7 . . 124.2(4) ?
    O4 C7 O3 . . 124.8(4) ?
    O4 C7 C6 . . 119.4(4) ?
    O3 C7 C6 . . 115.8(3) ?
    C2 N1 C6 . . 117.2(3) ?
    C2 N1 Ho1 . . 121.0(3) ?
    C6 N1 Ho1 . . 121.4(2) ?
    C1 O1 Ho1 . . 124.0(2) ?
    C1 O2 Ho1 . 2_646 139.4(3) ?
    C7 O3 Ho1 . . 124.8(2) ?
    C4 O5 Ho1 . 4_676 127.1(2) ?
    Ho1 O6 H1W . . 124(3) ?
    Ho1 O6 H2W . . 115(3) ?
    H1W O6 H2W . . 116(2) ?
    Ho1 O7 H3W . . 116(3) ?
    Ho1 O7 H4W . . 123(3) ?
    H3W O7 H4W . . 114.8(19) ?
    Ho1 O8 H5W . . 123(3) ?
    Ho1 O8 H6W . . 120(4) ?
    H5W O8 H6W . . 115.3(19) ?
    H7W O9 H8W . . 116(2) ?
loop_
    _geom_torsion_atom_site_label_1
    _geom_torsion_atom_site_label_2
    _geom_torsion_atom_site_label_3
    _geom_torsion_atom_site_label_4
    _geom_torsion_site_symmetry_1
    _geom_torsion_site_symmetry_2
    _geom_torsion_site_symmetry_3
    _geom_torsion_site_symmetry_4
    _geom_torsion
    _geom_torsion_publ_flag
    O2 C1 C2 N1 . . . . -173.7(4) ?
    O1 C1 C2 N1 . . . . 8.7(5) ?
    O2 C1 C2 C3 . . . . 9.1(6) ?
    O1 C1 C2 C3 . . . . -168.6(4) ?
    N1 C2 C3 C4 . . . . -1.0(6) ?
    C1 C2 C3 C4 . . . . 175.9(4) ?
    C2 C3 C4 O5 . . . . -177.4(4) ?
    C2 C3 C4 C5 . . . . 2.3(6) ?
    O5 C4 C5 C6 . . . . 177.7(4) ?
    C3 C4 C5 C6 . . . . -2.0(6) ?
    C4 C5 C6 N1 . . . . 0.3(6) ?
    C4 C5 C6 C7 . . . . -178.9(4) ?
    N1 C6 C7 O4 . . . . 177.2(3) ?
    C5 C6 C7 O4 . . . . -3.4(6) ?
    N1 C6 C7 O3 . . . . -2.4(5) ?
    C5 C6 C7 O3 . . . . 176.9(4) ?
    C3 C2 N1 C6 . . . . -0.8(6) ?
    C1 C2 N1 C6 . . . . -178.0(3) ?
    C3 C2 N1 Ho1 . . . . 173.2(3) ?
    C1 C2 N1 Ho1 . . . . -4.0(5) ?
    C5 C6 N1 C2 . . . . 1.1(6) ?
    C7 C6 N1 C2 . . . . -179.6(3) ?
    C5 C6 N1 Ho1 . . . . -172.8(3) ?
    C7 C6 N1 Ho1 . . . . 6.5(4) ?
    O5 Ho1 N1 C2 4_575 . . . 171.0(3) ?
    O6 Ho1 N1 C2 . . . . -100.7(3) ?
    O7 Ho1 N1 C2 . . . . 101.9(3) ?
    O1 Ho1 N1 C2 . . . . -0.2(3) ?
    O2 Ho1 N1 C2 2_656 . . . -48.1(3) ?
    O8 Ho1 N1 C2 . . . . 42.8(3) ?
    O3 Ho1 N1 C2 . . . . -179.5(3) ?
    O5 Ho1 N1 C6 4_575 . . . -15.3(4) ?
    O6 Ho1 N1 C6 . . . . 72.9(3) ?
    O7 Ho1 N1 C6 . . . . -84.4(3) ?
    O1 Ho1 N1 C6 . . . . 173.5(3) ?
    O2 Ho1 N1 C6 2_656 . . . 125.6(3) ?
    O8 Ho1 N1 C6 . . . . -143.5(3) ?
    O3 Ho1 N1 C6 . . . . -5.8(3) ?
    O2 C1 O1 Ho1 . . . . 172.6(3) ?
    C2 C1 O1 Ho1 . . . . -9.9(5) ?
    O5 Ho1 O1 C1 4_575 . . . -163.5(3) ?
    O6 Ho1 O1 C1 . . . . 80.1(3) ?
    O7 Ho1 O1 C1 . . . . -69.5(3) ?
    O2 Ho1 O1 C1 2_656 . . . 149.8(3) ?
    O8 Ho1 O1 C1 . . . . -137.3(3) ?
    O3 Ho1 O1 C1 . . . . 6.6(4) ?
    N1 Ho1 O1 C1 . . . . 5.7(3) ?
    O1 C1 O2 Ho1 . . . 2_646 -28.4(7) ?
    C2 C1 O2 Ho1 . . . 2_646 154.1(3) ?
    O4 C7 O3 Ho1 . . . . 177.4(3) ?
    C6 C7 O3 Ho1 . . . . -3.0(5) ?
    O5 Ho1 O3 C7 4_575 . . . 178.8(3) ?
    O6 Ho1 O3 C7 . . . . -78.9(3) ?
    O7 Ho1 O3 C7 . . . . 89.8(3) ?
    O1 Ho1 O3 C7 . . . . 3.6(3) ?
    O2 Ho1 O3 C7 2_656 . . . -116.6(3) ?
    O8 Ho1 O3 C7 . . . . 116.6(3) ?
    N1 Ho1 O3 C7 . . . . 4.5(3) ?
    C5 C4 O5 Ho1 . . . 4_676 -106.4(4) ?
    C3 C4 O5 Ho1 . . . 4_676 73.3(4) ?
loop_
    _geom_hbond_atom_site_label_D
    _geom_hbond_atom_site_label_H
    _geom_hbond_atom_site_label_A
    _geom_hbond_site_symmetry_A
    _geom_hbond_distance_DH
    _geom_hbond_distance_HA
    _geom_hbond_distance_DA
    _geom_hbond_angle_DHA
    O9 H8W O2 1_455 0.861(10) 2.33(4) 3.080(5) 145(6)
    O9 H7W O4 . 0.860(10) 1.842(14) 2.693(5) 170(5)
    O8 H6W O9 4_675 0.861(10) 2.28(3) 3.026(5) 145(5)
    O8 H5W O9 2_546 0.862(10) 1.841(17) 2.689(5) 168(5)
    O7 H4W O3 2_546 0.861(10) 2.08(3) 2.788(4) 139(4)
    O7 H3W O5 3_667 0.865(10) 1.92(3) 2.711(4) 152(4)
    O6 H2W O1 2_656 0.858(10) 1.85(2) 2.671(4) 159(5)
    O6 H1W O4 3_677 0.860(10) 1.834(14) 2.687(4) 171(5)
data_global
_journal_date_recd_electronic     2011-04-28
_journal_date_accepted     2011-05-05
_journal_name_full     'Acta Crystallographica, Section E'
_journal_year     2011
_journal_volume     67
_journal_issue      6
_journal_page_first     m740
_journal_page_last     m740
_journal_paper_category     QM
_journal_coeditor_code     SJ5136
_publ_contact_author_name     'Zhu-Qing Gao'
_publ_contact_author_address
;
School of Chemistry and Biological Engineering, Taiyuan University of
Science and Technology, Taiyuan 030021, People's Republic of China
;
_publ_contact_author_email     'zqgao2008@163.com'
_publ_contact_author_fax     '+863516082495'
_publ_contact_author_phone     '+8613068001288'
_publ_section_title
;
Poly[[triaqua(\m~3~-4-oxidopyridine-2,6-dicarboxylato)holmium(III)]
monohydrate]
;
loop_
    _publ_author_name
    _publ_author_footnote
    _publ_author_address
    'Gao, Zhu-Qing' .
;
School of Chemistry and Biological Engineering
Taiyuan University of Science and Technology, Taiyuan 030021
People's Republic of China
;
    'Lv, Dong-Yu' .
;
Key Laboratory of Nonferrous Metal Chemistry and Resources Utilization of Gansu
Province, College of Chemistry and Chemical Engineering
Lanzhou University, Lanzhou 730000, People's Republic of China
;
    'Gu, Jin-Zhong' .
;
Key Laboratory of Nonferrous Metal Chemistry and Resources Utilization of Gansu
Province, College of Chemistry and Chemical Engineering
Lanzhou University, Lanzhou 730000, People's Republic of China
;
    'Li, Hong-Jin' .
;
School of Chemistry and Biological Engineering
Taiyuan University of Science and Technology, Taiyuan 030021
People's Republic of China
;
