# Supplementary material for: Poly[[triaqua­(μ3-4-oxidopyridine-2,6-dicarboxyl­ato)holmium(III)] mono­hydrate]
Source: Acta Crystallogr Sect E Struct Rep Online. 2011 May 11;67(Pt 6):m740. doi: 10.1107/S1600536811016953 (PMC3120484; doi:10.1107/S1600536811016953)
Supplement: Supplementary file 2 [file e-67-0m740-Isup2.hkl]

# 
# h,k,l, Fc-squared, Fo-squared, sigma(Fo-squared) and status flag 
# 
data_I
_shelx_title ' P21n in P2(1)/n' 
_shelx_refln_list_code          4 
_shelx_F_calc_maximum      279.92 
_exptl_crystal_F_000       792.00 
_reflns_d_resolution_high  0.8256 
 
loop_ 
 _symmetry_equiv_pos_as_xyz 
 'x, y, z' 
 '-x+1/2, y+1/2, -z+1/2' 
 '-x, -y, -z' 
 'x-1/2, -y-1/2, z-1/2' 
 
_cell_length_a     9.8791 
_cell_length_b     7.5571 
_cell_length_c    15.3856 
_cell_angle_alpha  90.000 
_cell_angle_beta  105.386 
_cell_angle_gamma  90.000 
 
_shelx_F_squared_multiplier     1.000 
 
loop_ 
 _refln_index_h 
 _refln_index_k 
 _refln_index_l 
 _refln_F_squared_calc 
 _refln_F_squared_meas 
 _refln_F_squared_sigma 
 _refln_observed_status 
   2   0   0    43399.00    41418.95    748.14 o 
   4   0   0    27467.25    26664.13    514.36 o 
   6   0   0    22378.48    21967.94    456.49 o 
   8   0   0    25576.17    26391.39    733.17 o 
  10   0   0    16869.94    17324.26    587.60 o 
   1   1   0    18511.07    20336.25    489.15 o 
   2   1   0       11.44       30.68      7.91 o 
   3   1   0     1034.37      850.36     64.01 o 
   4   1   0     2363.65     2459.17    112.89 o 
   5   1   0     4590.67     4478.00     91.70 o 
   6   1   0     1342.81     1261.50     55.98 o 
   7   1   0     4043.91     4166.85     99.76 o 
   8   1   0       44.29       59.62     20.26 o 
   9   1   0     3474.73     3379.21    114.49 o 
  10   1   0      225.56      189.81     39.60 o 
  11   1   0     2703.81     2676.40    191.45 o 
   1   2   0    26485.98    29747.76    456.51 o 
   2   2   0    42110.92    46166.64    591.24 o 
   3   2   0       58.53       62.66     20.84 o 
   4   2   0    20401.54    20649.04    291.23 o 
   5   2   0      150.66      140.74     18.31 o 
   6   2   0     8648.85     8733.18    155.51 o 
   7   2   0      677.72      711.34     41.58 o 
   8   2   0     6020.37     5751.95    151.57 o 
   9   2   0      293.96      269.91     40.89 o 
  10   2   0     3309.52     3447.70    159.98 o 
  11   2   0        1.87      -49.81     33.21 o 
   1   3   0    21218.08    20824.55    333.93 o 
   2   3   0     9091.74     9423.21    171.80 o 
   3   3   0    31077.96    31276.78    422.26 o 
   4   3   0       10.90       -8.55      8.57 o 
   5   3   0    22900.58    23044.30    333.34 o 
   6   3   0       13.35        5.86     13.55 o 
   7   3   0    25894.58    25983.75    447.79 o 
   8   3   0        0.84        7.26     18.16 o 
   9   3   0     7924.89     8071.03    199.01 o 
  10   3   0       35.43       -1.44     49.09 o 
   0   4   0     7483.40     7882.87    278.55 o 
   1   4   0       46.20       36.16     19.55 o 
   2   4   0      277.92      313.37     48.40 o 
   3   4   0     2220.29     2346.65     61.75 o 
   4   4   0     2112.08     2204.23     69.82 o 
   5   4   0      130.03      134.85     22.95 o 
   6   4   0     1484.31     1619.00     88.11 o 
   7   4   0      291.23      285.85     36.42 o 
   8   4   0     1323.45     1438.41    113.01 o 
   9   4   0        1.39        3.38     30.64 o 
  10   4   0      305.95      245.06     56.64 o 
   1   5   0     9104.93     8795.37    313.14 o 
   2   5   0      232.26      234.01     28.24 o 
   3   5   0    13338.31    13477.19    254.52 o 
   4   5   0      179.40      181.41     23.43 o 
   5   5   0    11595.10    11518.80    200.79 o 
   6   5   0      393.30      409.92     42.38 o 
   7   5   0     8565.20     8811.48    206.88 o 
   8   5   0      257.98      184.65     57.63 o 
   9   5   0     5198.57     5456.40    316.06 o 
   0   6   0    19270.45    18487.29    593.93 o 
   1   6   0        1.75        5.94     23.64 o 
   2   6   0    21471.43    21054.94    446.29 o 
   3   6   0       41.43       44.44     19.03 o 
   4   6   0    10254.81     9963.26    185.12 o 
   5   6   0      138.03      178.01     31.51 o 
   6   6   0     9823.23    10292.46    412.56 o 
   7   6   0        1.23        0.03     21.75 o 
   8   6   0     7924.15     7746.69    377.54 o 
   1   7   0      216.20      246.48     82.91 o 
   2   7   0       59.80       31.71     34.99 o 
   3   7   0       35.23       30.57     27.46 o 
   4   7   0       97.42      118.76     27.91 o 
   5   7   0      434.89      449.74     57.83 o 
   6   7   0       58.01       28.29     36.91 o 
   7   7   0      215.71      126.25     45.98 o 
   0   8   0    11012.38    11547.20    454.32 o 
   1   8   0       11.50       10.81     43.98 o 
   2   8   0     7645.86     7640.08    246.08 o 
   3   8   0        6.46       33.53     47.62 o 
   4   8   0     6454.67     6507.52    443.41 o 
   5   8   0      129.44       93.26     31.65 o 
   1   9   0     3904.24     3966.63    252.46 o 
   2   9   0       44.50      -17.98     53.46 o 
  -9   0   1        7.36        4.48     26.50 o 
  -7   0   1      399.43      446.26     47.90 o 
  -5   0   1     8431.66     8457.22    201.64 o 
  -3   0   1     1753.41     1846.55     59.50 o 
  -1   0   1      345.66      408.63     24.53 o 
   1   0   1     1350.22     1391.69     56.99 o 
   3   0   1     3556.57     3678.35     99.35 o 
   5   0   1      200.08      236.31     31.63 o 
   7   0   1       34.11       42.37     25.09 o 
   9   0   1       10.45       28.67     44.71 o 
  11   0   1       75.03      186.64     73.88 o 
 -11   1   1    10166.64    10371.25    450.88 o 
 -10   1   1      449.99      355.21     86.37 o 
  -9   1   1    15674.89    15876.70    270.01 o 
  -8   1   1        0.84        4.65     17.29 o 
  -7   1   1    19922.48    20061.30    305.91 o 
  -6   1   1     1516.02     1523.48     87.40 o 
  -5   1   1    45177.26    47480.38    625.91 o 
  -4   1   1     3707.74     3892.85     75.69 o 
  -3   1   1    22489.70    22656.59    444.02 o 
  -2   1   1      522.84      546.42     18.60 o 
  -1   1   1    78356.98    84432.27   7153.49 o 
   0   1   1      844.41      852.69     35.09 o 
   1   1   1    57614.88    65491.64   1678.37 o 
   2   1   1    11643.50    11922.81    167.00 o 
   3   1   1    43706.80    44847.52    579.53 o 
   4   1   1        2.41        7.14      9.02 o 
   5   1   1    25005.42    24189.65    344.18 o 
   6   1   1       12.62       -5.07     12.47 o 
   7   1   1    23118.73    22914.95    345.34 o 
   8   1   1        8.92       12.09     39.07 o 
   9   1   1    14291.47    14564.41    409.07 o 
  10   1   1        7.61      -33.07     53.94 o 
  11   1   1     5159.25     5182.74    280.45 o 
 -11   2   1       12.03       23.97     38.07 o 
 -10   2   1     4761.99     4980.04    464.32 o 
  -9   2   1        0.78       30.17     31.73 o 
  -8   2   1    10632.42    10414.64    302.77 o 
  -7   2   1      813.23      850.32     44.41 o 
  -6   2   1    26509.30    25998.65    372.37 o 
  -5   2   1      141.25      140.27     18.03 o 
  -4   2   1    18892.47    18351.05    261.68 o 
  -3   2   1       68.99       66.69     11.00 o 
  -2   2   1    15457.40    15432.67    258.73 o 
  -1   2   1      195.30      203.40     15.26 o 
   0   2   1    18713.95    19482.64    364.74 o 
   1   2   1     2759.36     2912.90    115.51 o 
   2   2   1    57893.00    63275.56    843.90 o 
   3   2   1     4373.87     4452.89    123.07 o 
   4   2   1    18298.57    18392.39    264.82 o 
   5   2   1       68.32       93.21     16.31 o 
   6   2   1    10124.93    10167.42    175.53 o 
   7   2   1       22.75       13.00     18.77 o 
   8   2   1     8925.85     8991.67    216.81 o 
   9   2   1      163.56      154.93     36.05 o 
  10   2   1     7260.68     7214.13    193.44 o 
  11   2   1       33.17       -7.29     52.49 o 
 -11   3   1      469.22      512.08     76.62 o 
 -10   3   1        6.43      -31.96     28.96 o 
  -9   3   1     1506.01     1514.41    102.74 o 
  -8   3   1      845.69      833.61     55.61 o 
  -7   3   1      188.40      183.88     36.57 o 
  -6   3   1      180.58      205.25     23.94 o 
  -5   3   1       54.24       69.05     24.34 o 
  -4   3   1      374.97      356.46     23.96 o 
  -3   3   1    14567.36    15160.45    259.27 o 
  -2   3   1     2418.30     2579.94     67.16 o 
  -1   3   1      458.77      414.40     31.27 o 
   0   3   1     3032.58     3186.12     75.03 o 
   1   3   1     2893.32     2999.09     72.20 o 
   2   3   1      458.24      444.56     26.94 o 
   3   3   1       46.21       74.05     17.10 o 
   4   3   1        7.27       13.28     10.47 o 
   5   3   1     2193.86     2218.58     62.33 o 
   6   3   1     1415.03     1365.68     62.85 o 
   7   3   1      319.89      290.84     39.88 o 
   8   3   1      134.59       50.01     23.88 o 
   9   3   1      439.93      476.32     51.10 o 
  10   3   1       36.50       60.72     51.76 o 
 -10   4   1     7682.75     8159.17    268.73 o 
  -9   4   1      259.22      261.85     52.93 o 
  -8   4   1    16361.38    16337.93    405.38 o 
  -7   4   1       88.79       70.11     23.15 o 
  -6   4   1    16272.02    16231.34    258.66 o 
  -5   4   1      406.77      407.82     33.30 o 
  -4   4   1    19796.64    19763.97    292.07 o 
  -3   4   1      171.75      148.31     21.17 o 
  -2   4   1    27272.72    26518.58    430.39 o 
  -1   4   1      144.13      140.41     26.52 o 
   0   4   1    34906.97    35660.67    698.34 o 
   1   4   1       33.88       36.31     15.91 o 
   2   4   1    43904.12    45668.12    704.99 o 
   3   4   1     4132.35     4094.54     87.56 o 
   4   4   1    13209.63    13325.30    213.24 o 
   5   4   1       35.78       97.55     46.68 o 
   6   4   1    16563.00    16525.22    312.23 o 
   7   4   1      189.86      208.82     34.88 o 
   8   4   1    10612.25    10595.95    238.80 o 
   9   4   1        0.72       31.68     27.01 o 
  10   4   1     7636.83     7533.66    257.99 o 
  -9   5   1     5735.47     5520.63    376.09 o 
  -8   5   1      377.43      340.20     59.92 o 
  -7   5   1     3682.13     3881.38    121.34 o 
  -6   5   1        2.63        0.97     15.30 o 
  -5   5   1     7127.73     7338.38    144.72 o 
  -4   5   1      513.64      543.59     35.24 o 
  -3   5   1     9369.38     9203.52    190.01 o 
  -2   5   1      247.90      234.96     38.87 o 
  -1   5   1     6483.46     6543.82    185.31 o 
   0   5   1       39.01       53.61     23.25 o 
   1   5   1    17661.83    17655.38    311.43 o 
   2   5   1      193.01      260.48     29.68 o 
   3   5   1    11464.67    11628.40    195.42 o 
   4   5   1     1763.40     1698.08     58.25 o 
   5   5   1     7495.63     7283.89    205.52 o 
   6   5   1       51.91       15.83     27.79 o 
   7   5   1     6847.87     6530.24    172.46 o 
   8   5   1        7.06       10.48     23.01 o 
   9   5   1     4169.62     4261.75    269.65 o 
  -8   6   1      766.91      838.77    131.98 o 
  -7   6   1       34.55       20.34     30.29 o 
  -6   6   1     3720.19     3641.17    134.27 o 
  -5   6   1        3.53        3.45     13.99 o 
  -4   6   1     2205.75     2239.44     72.51 o 
  -3   6   1      260.93      249.33     33.09 o 
  -2   6   1     3292.01     3174.15    126.79 o 
  -1   6   1      443.87      429.86     50.13 o 
   0   6   1     2626.99     2443.49    107.29 o 
   1   6   1       29.90       35.25     27.53 o 
   2   6   1     2068.20     2011.15     77.00 o 
   3   6   1      549.34      522.46     76.75 o 
   4   6   1     7070.98     7078.24    174.08 o 
   5   6   1       35.81       21.32     19.56 o 
   6   6   1     1569.32     1498.21     77.08 o 
   7   6   1        0.29       -9.66     21.34 o 
   8   6   1      755.72      889.30     91.52 o 
  -7   7   1     7151.49     6959.82    371.95 o 
  -6   7   1        0.57       12.52     28.51 o 
  -5   7   1     9034.90     9385.75    572.01 o 
  -4   7   1        3.50       20.67     17.26 o 
  -3   7   1    12103.15    12037.33    325.01 o 
  -2   7   1        8.81       40.97     29.34 o 
  -1   7   1    14271.37    14610.96    365.59 o 
   0   7   1      576.95      518.04     61.05 o 
   1   7   1    15629.72    15591.53    512.57 o 
   2   7   1       89.50       32.71     30.69 o 
   3   7   1    11068.75    10892.63    244.22 o 
   4   7   1       60.64       46.83     24.51 o 
   5   7   1    15348.60    15110.27    316.02 o 
   6   7   1       35.69        9.04     23.82 o 
   7   7   1     7070.83     6919.97    195.71 o 
  -5   8   1      514.43      453.83     70.16 o 
  -4   8   1     1404.48     1347.11    137.59 o 
  -3   8   1        1.41      -45.68     40.82 o 
  -2   8   1     1812.99     1837.28    112.43 o 
  -1   8   1        2.79        3.85     33.44 o 
   0   8   1     2759.71     2934.09    300.38 o 
   1   8   1       47.43       66.16     37.57 o 
   2   8   1     1576.17     1626.29    167.95 o 
   3   8   1        0.17        1.36     31.99 o 
   4   8   1     1004.60     1031.79     95.94 o 
   5   8   1      286.91      166.80     45.00 o 
  -2   9   1       25.44       33.53     57.35 o 
  -1   9   1     3030.37     2953.59    241.08 o 
   0   9   1      148.03       99.74     48.25 o 
   1   9   1     1424.97     1530.39    168.31 o 
 -10   0   2    12519.75    13225.14    504.70 o 
  -8   0   2    24596.56    24275.71    516.82 o 
  -6   0   2    48427.21    48967.38   1289.06 o 
  -4   0   2    42641.59    42471.64   1335.11 o 
  -2   0   2    45374.38    44658.63   1164.96 o 
   0   0   2    44141.87    40626.77    997.77 o 
   2   0   2    35752.38    33432.90    875.62 o 
   4   0   2    34405.39    33359.21    638.68 o 
   6   0   2    19712.01    19197.29    434.04 o 
   8   0   2    21300.94    21042.99    663.88 o 
  10   0   2    14983.78    15398.53    553.26 o 
 -11   1   2     1806.44     1834.20    181.71 o 
 -10   1   2      142.92      137.12     36.35 o 
  -9   1   2     3139.68     3103.52    107.85 o 
  -8   1   2      347.92      395.84     35.22 o 
  -7   1   2     4898.28     4916.39    107.79 o 
  -6   1   2     1618.87     1663.46     52.89 o 
  -5   1   2     5138.34     4927.37     94.28 o 
  -4   1   2        1.82       11.83      8.37 o 
  -3   1   2     9975.27     9917.71    143.92 o 
  -2   1   2       85.42       81.17     16.41 o 
  -1   1   2     8380.71     8733.55    143.05 o 
   0   1   2     1106.79     1184.26     40.12 o 
   1   1   2    17429.06    17985.79    340.37 o 
   2   1   2     1639.58     1570.77     72.24 o 
   3   1   2    21182.04    21900.75    299.84 o 
   4   1   2     3326.54     3424.23    100.84 o 
   5   1   2     4396.61     4254.07     90.70 o 
   6   1   2      231.40      261.40     26.66 o 
   7   1   2     1851.48     1839.82    102.54 o 
   8   1   2        5.46       35.63     22.53 o 
   9   1   2     4276.08     4002.70    167.47 o 
  10   1   2       19.31        3.79     46.17 o 
  11   1   2     2052.31     2035.33    294.18 o 
 -11   2   2       28.00       38.88     56.37 o 
 -10   2   2     5522.97     5279.61    235.68 o 
  -9   2   2       62.23       64.18     35.16 o 
  -8   2   2     6739.77     6638.24    139.07 o 
  -7   2   2      141.03      178.39     23.59 o 
  -6   2   2    10835.27    10565.51    176.05 o 
  -5   2   2       70.29       49.06     12.57 o 
  -4   2   2    35051.67    36676.72    485.65 o 
  -3   2   2      814.42      834.47     44.35 o 
  -2   2   2    11562.92    11892.57    264.15 o 
  -1   2   2     1243.05     1252.38     38.68 o 
   0   2   2     5639.99     5381.93    100.78 o 
   1   2   2     2232.89     2308.70     46.27 o 
   2   2   2     7300.26     6747.20    107.57 o 
   3   2   2     1192.75     1189.25     38.71 o 
   4   2   2    16668.09    16710.90    245.16 o 
   5   2   2        7.69       -3.42     10.62 o 
   6   2   2    10717.93    10227.19    333.23 o 
   7   2   2      588.15      555.33     47.33 o 
   8   2   2     6633.64     6722.20    172.11 o 
   9   2   2      282.01      272.97     46.63 o 
  10   2   2     3386.32     3833.96    165.61 o 
 -11   3   2     7551.62     8112.50    401.26 o 
 -10   3   2       39.03       62.82     39.60 o 
  -9   3   2    14047.49    13391.35    353.60 o 
  -8   3   2        3.46       -0.72     18.30 o 
  -7   3   2    17896.66    18156.93    283.11 o 
  -6   3   2        1.74        3.04     11.45 o 
  -5   3   2    21760.34    21075.74    382.83 o 
  -4   3   2       12.60       16.12     10.24 o 
  -3   3   2    39604.94    41948.92    670.63 o 
  -2   3   2       11.41       29.97     10.02 o 
  -1   3   2    33321.95    34634.09    669.28 o 
   0   3   2      750.82      781.59     60.26 o 
   1   3   2    60295.66    64904.73   1160.41 o 
   2   3   2      390.48      355.65     21.23 o 
   3   3   2    43524.23    46303.78    635.22 o 
   4   3   2      245.45      254.17     21.77 o 
   5   3   2    23694.24    23725.27    404.96 o 
   6   3   2      212.04      189.78     30.86 o 
   7   3   2    18244.10    17812.90    336.29 o 
   8   3   2      141.54      141.74     31.18 o 
   9   3   2    10970.87    10653.40    299.73 o 
  10   3   2       95.96       83.64     33.12 o 
 -10   4   2      406.27      464.55     69.61 o 
  -9   4   2       24.01       22.61     30.28 o 
  -8   4   2      302.19      282.12     59.59 o 
  -7   4   2        2.24        5.42     18.82 o 
  -6   4   2     1083.65     1093.33     49.02 o 
  -5   4   2       98.99      107.92     19.66 o 
  -4   4   2     2934.64     2887.48     96.00 o 
  -3   4   2     2764.31     2647.37     79.30 o 
  -2   4   2     1884.01     1881.55     61.62 o 
  -1   4   2      207.76      238.47     31.46 o 
   0   4   2     1009.73     1009.03     53.64 o 
   1   4   2        4.91       -0.11     18.19 o 
   2   4   2     3298.15     3402.79    109.75 o 
   3   4   2      894.27      854.31     36.78 o 
   4   4   2     1212.54     1168.35     44.98 o 
   5   4   2      115.97      110.20     24.83 o 
   6   4   2      848.27      949.81     70.26 o 
   7   4   2      135.54      103.89     28.19 o 
   8   4   2      606.31      663.95     57.08 o 
   9   4   2        0.33       -8.82     23.57 o 
  -9   5   2     5087.69     4982.10    536.91 o 
  -8   5   2      197.59      143.33     42.78 o 
  -7   5   2    12355.56    11560.77    314.85 o 
  -6   5   2      141.65      157.94     24.16 o 
  -5   5   2     7387.54     7345.21    143.77 o 
  -4   5   2      435.90      404.63     47.07 o 
  -3   5   2     8713.02     8562.14    180.49 o 
  -2   5   2     1955.32     1907.86     89.60 o 
  -1   5   2    17052.51    17132.57    383.72 o 
   0   5   2      526.42      581.56     50.46 o 
   1   5   2    20530.84    20707.15    356.76 o 
   2   5   2        5.26       -1.16     12.89 o 
   3   5   2    18921.92    18958.65    289.90 o 
   4   5   2      486.76      535.96     44.54 o 
   5   5   2    10047.85     9735.57    215.23 o 
   6   5   2       43.67       29.10     21.53 o 
   7   5   2     7626.30     7719.60    195.08 o 
   8   5   2       19.72       -3.00     23.32 o 
   9   5   2     3397.14     3282.42    127.27 o 
  -8   6   2     7984.65     8631.91    815.79 o 
  -7   6   2       33.17       18.42     28.47 o 
  -6   6   2    12880.62    12791.22    361.24 o 
  -5   6   2        3.14        9.04     14.79 o 
  -4   6   2    16324.81    16341.92    462.58 o 
  -3   6   2       18.22       -3.46     22.84 o 
  -2   6   2     9367.62     9159.45    352.82 o 
  -1   6   2      439.84      519.94     54.04 o 
   0   6   2    13328.33    12803.16    569.66 o 
   1   6   2      308.80      309.87     34.33 o 
   2   6   2    15082.79    15463.45    293.40 o 
   3   6   2      620.28      599.27     61.12 o 
   4   6   2    18055.05    18073.29    345.22 o 
   5   6   2       28.21       34.12     22.95 o 
   6   6   2     6903.79     6931.60    184.26 o 
   7   6   2       13.82        2.00     22.44 o 
   8   6   2     5928.63     6282.28    184.38 o 
  -7   7   2      145.66      171.24     48.35 o 
  -6   7   2     1094.59     1114.55     93.71 o 
  -5   7   2       39.51       55.21     33.05 o 
  -4   7   2       29.21       16.48     51.27 o 
  -3   7   2       19.19       41.55     31.63 o 
  -2   7   2        1.10       17.98     38.39 o 
  -1   7   2      179.03      318.90     50.71 o 
   0   7   2      218.32      242.26     54.22 o 
   1   7   2       77.19      115.54     41.80 o 
   2   7   2       11.17       30.89     26.50 o 
   3   7   2       39.50       16.78     22.74 o 
   4   7   2       80.33       57.58     29.55 o 
   5   7   2        2.28       20.94     25.41 o 
   6   7   2        2.09        1.64     23.45 o 
  -5   8   2       24.71       40.84     34.80 o 
  -4   8   2     7493.75     7382.03    380.19 o 
  -3   8   2        0.67       -2.93     30.34 o 
  -2   8   2     9048.36     8716.04    268.65 o 
  -1   8   2       68.29       33.27     39.61 o 
   0   8   2     7975.33     7908.82    248.66 o 
   1   8   2       38.75       32.08     51.03 o 
   2   8   2     4565.75     4646.11    277.76 o 
   3   8   2      171.53      192.37     38.01 o 
   4   8   2     6571.70     6804.58    191.40 o 
   5   8   2       83.30       68.47     31.06 o 
  -2   9   2       19.67       30.06     42.61 o 
  -1   9   2     4702.06     4723.36    192.98 o 
   0   9   2        1.03      -29.16     52.97 o 
   1   9   2     2687.73     2424.58    202.66 o 
 -11   0   3      207.86      286.39     86.06 o 
  -9   0   3       20.40       51.51     43.25 o 
  -7   0   3      309.75      377.36     89.53 o 
  -5   0   3     6806.10     6840.72    167.25 o 
  -3   0   3       59.12       36.78     11.18 o 
  -1   0   3     6445.10     6307.26    189.92 o 
   1   0   3      108.25      118.04     14.49 o 
   3   0   3        8.06       19.15     13.22 o 
   5   0   3       20.80       26.65     18.71 o 
   7   0   3        0.43       10.81     23.49 o 
   9   0   3        2.50       28.18     43.74 o 
 -11   1   3     6079.98     6608.20    235.77 o 
 -10   1   3      118.33      169.69     48.59 o 
  -9   1   3    10348.68    10389.97    230.15 o 
  -8   1   3        6.19        9.28     18.58 o 
  -7   1   3    18929.67    18693.79    314.09 o 
  -6   1   3       42.26       30.38     13.20 o 
  -5   1   3    30142.12    29246.71    396.61 o 
  -4   1   3        0.52        6.56      7.25 o 
  -3   1   3    23490.77    23228.20    306.55 o 
  -2   1   3       30.38       28.06     13.05 o 
  -1   1   3    43530.68    44494.06    655.16 o 
   0   1   3      296.43      345.39     37.80 o 
   1   1   3    31183.64    31715.01    870.61 o 
   2   1   3     2295.95     2301.47     60.06 o 
   3   1   3    36590.90    36119.42    477.35 o 
   4   1   3      229.56      233.45     23.00 o 
   5   1   3    26140.49    25161.70    360.08 o 
   6   1   3      331.60      333.62     29.24 o 
   7   1   3    12592.60    12752.25    305.64 o 
   8   1   3      224.75      217.76     39.92 o 
   9   1   3    11097.78    11177.80    495.77 o 
  10   1   3        0.15       21.01     33.28 o 
 -11   2   3       47.14       57.84     62.70 o 
 -10   2   3     7540.65     7536.50    306.95 o 
  -9   2   3       19.35       40.75     24.19 o 
  -8   2   3    13045.70    12810.28    260.02 o 
  -7   2   3       93.69       74.18     21.04 o 
  -6   2   3    27594.14    28052.50    393.52 o 
  -5   2   3       38.42       55.37     17.12 o 
  -4   2   3    26541.02    26549.06    359.35 o 
  -3   2   3     2252.67     2326.21     58.07 o 
  -2   2   3    34064.02    34936.93    674.31 o 
  -1   2   3     1730.70     1812.51     49.47 o 
   0   2   3    13687.48    13261.54    250.09 o 
   1   2   3      230.93      227.81     15.03 o 
   2   2   3    39958.41    42196.93    635.02 o 
   3   2   3      166.77      174.89     14.61 o 
   4   2   3    35567.90    35980.94    484.92 o 
   5   2   3        1.33       -9.01     14.09 o 
   6   2   3    13996.80    13749.06    267.43 o 
   7   2   3       63.48       33.08     23.12 o 
   8   2   3     9163.28     8951.23    210.97 o 
   9   2   3       39.65       25.09     36.50 o 
  10   2   3     8160.01     8559.54    269.58 o 
 -11   3   3      651.46      704.92    129.50 o 
 -10   3   3       26.72       22.00     33.59 o 
  -9   3   3      812.77      779.27     59.35 o 
  -8   3   3        8.49       59.67     23.65 o 
  -7   3   3       17.07       61.42     23.44 o 
  -6   3   3       20.03       17.22     13.05 o 
  -5   3   3     1435.79     1471.48     47.05 o 
  -4   3   3      632.17      666.12     34.93 o 
  -3   3   3     4670.20     4672.29    103.50 o 
  -2   3   3       54.59       72.78     20.91 o 
  -1   3   3      955.66      947.09     38.41 o 
   0   3   3        5.76        7.56      8.65 o 
   1   3   3     1227.49     1211.42     36.34 o 
   2   3   3       35.88       50.45     11.00 o 
   3   3   3      644.82      633.97     65.83 o 
   4   3   3       14.72       17.32     15.64 o 
   5   3   3     2051.47     1991.06    112.64 o 
   6   3   3      169.63      175.15     31.00 o 
   7   3   3     1710.52     1536.07     74.70 o 
   8   3   3       79.76       76.53     27.42 o 
   9   3   3      540.04      626.78     59.05 o 
  10   3   3       33.13       58.01     52.97 o 
 -10   4   3     8931.67     8456.29    423.73 o 
  -9   4   3        2.42      -10.30     30.61 o 
  -8   4   3    17284.87    16956.83    332.58 o 
  -7   4   3        0.18       -5.59     16.27 o 
  -6   4   3    19205.37    18828.81    288.93 o 
  -5   4   3      600.04      611.49     49.39 o 
  -4   4   3    28260.11    29086.11    475.69 o 
  -3   4   3      610.95      557.63     40.56 o 
  -2   4   3    36369.60    37370.40    741.10 o 
  -1   4   3        2.41        2.15      9.31 o 
   0   4   3    31397.59    31449.11    500.03 o 
   1   4   3      931.55      942.11     42.50 o 
   2   4   3    25144.53    25576.26    404.99 o 
   3   4   3      195.02      190.49     20.84 o 
   4   4   3    18301.59    17918.45    365.74 o 
   5   4   3      194.85      208.41     32.02 o 
   6   4   3    24471.15    24609.91    438.53 o 
   7   4   3       23.32       36.91     23.64 o 
   8   4   3    13586.27    13165.45    467.12 o 
   9   4   3       16.97        7.86     27.26 o 
  -9   5   3     3250.35     3240.01    154.01 o 
  -8   5   3      204.94      283.13     55.26 o 
  -7   5   3     3819.10     3861.04    123.37 o 
  -6   5   3       20.31       12.95     18.35 o 
  -5   5   3     8809.66     8495.00    166.39 o 
  -4   5   3       38.31       43.60     19.32 o 
  -3   5   3    11232.25    11330.21    288.13 o 
  -2   5   3        3.96      -21.60     16.83 o 
  -1   5   3     9512.84     9554.45    243.67 o 
   0   5   3      577.75      578.32     60.97 o 
   1   5   3     7243.55     7358.37    159.24 o 
   2   5   3      313.63      324.89     27.23 o 
   3   5   3     7060.17     6679.32    159.39 o 
   4   5   3      394.33      493.23     82.07 o 
   5   5   3     6217.96     5991.89    158.42 o 
   6   5   3       48.77       31.27     22.48 o 
   7   5   3     2978.54     2988.00    113.58 o 
   8   5   3       32.65       49.69     29.35 o 
  -9   6   3      216.80      333.04     64.61 o 
  -8   6   3     1762.77     1608.74    171.92 o 
  -7   6   3      424.86      437.01    137.94 o 
  -6   6   3     2571.68     2594.86    117.60 o 
  -5   6   3        1.71       10.88     19.44 o 
  -4   6   3     2649.34     2739.13    164.79 o 
  -3   6   3      354.94      336.83     48.91 o 
  -2   6   3     3637.48     3539.83    137.57 o 
  -1   6   3     1220.51     1237.60    116.19 o 
   0   6   3     2670.66     2795.53    116.51 o 
   1   6   3        4.87      -11.54     16.21 o 
   2   6   3     3576.71     3769.46    132.57 o 
   3   6   3      173.41      158.89     30.63 o 
   4   6   3     1771.37     1868.82     95.91 o 
   5   6   3      230.97      235.03     48.64 o 
   6   6   3     1900.23     1867.80     90.57 o 
   7   6   3        6.58        2.17     22.74 o 
   8   6   3     1206.22     1147.65     82.35 o 
  -7   7   3     7600.46     7750.62    360.28 o 
  -6   7   3        2.79       27.60     27.66 o 
  -5   7   3    11275.58    11711.71    263.04 o 
  -4   7   3      119.22      131.96     43.21 o 
  -3   7   3    12823.01    12451.84    380.62 o 
  -2   7   3       27.53      -13.56     23.10 o 
  -1   7   3    14816.24    14974.35    373.54 o 
   0   7   3      101.49      129.01     38.77 o 
   1   7   3    12911.44    12418.26    486.58 o 
   2   7   3       91.47       39.98     28.96 o 
   3   7   3     9361.11     9338.72    220.36 o 
   4   7   3       53.02       84.29     28.68 o 
   5   7   3     8395.89     8473.49    252.83 o 
   6   7   3       32.75       11.01     25.22 o 
  -5   8   3      490.80      502.39    100.73 o 
  -4   8   3     2556.47     2536.07    137.28 o 
  -3   8   3       50.51       78.25     54.92 o 
  -2   8   3     2083.86     2001.78    163.31 o 
  -1   8   3       37.43       44.30     37.98 o 
   0   8   3     1364.61     1371.58    148.82 o 
   1   8   3       39.57       35.96     52.00 o 
   2   8   3     1632.39     1506.94    121.09 o 
   3   8   3       13.28       13.21     26.60 o 
   4   8   3     2167.88     2200.55    103.54 o 
  -1   9   3     2986.64     2654.82    204.78 o 
   0   9   3        0.33      -44.22     51.51 o 
 -10   0   4     7961.21     8370.27    369.56 o 
  -8   0   4    13267.70    13896.91    489.78 o 
  -6   0   4    33263.69    32701.36    633.12 o 
  -4   0   4    34011.79    34741.73   1547.53 o 
  -2   0   4    36497.63    34486.35    922.68 o 
   0   0   4    39449.65    37664.11    677.68 o 
   2   0   4    30204.37    28340.15    761.07 o 
   4   0   4    43468.57    41530.92   1104.53 o 
   6   0   4    31242.22    30327.05    611.48 o 
   8   0   4    14485.56    15425.92    539.04 o 
  10   0   4     8489.51     8444.59    381.63 o 
 -11   1   4     2386.38     2556.52    140.45 o 
 -10   1   4      551.99      542.56     69.56 o 
  -9   1   4     1028.80     1160.64     88.57 o 
  -8   1   4       48.20       17.34     20.10 o 
  -7   1   4     6440.11     6346.20    148.41 o 
  -6   1   4      372.44      382.34     25.64 o 
  -5   1   4    13362.31    13767.81    202.74 o 
  -4   1   4        4.32        2.68      6.17 o 
  -3   1   4    24329.89    23935.22    476.87 o 
  -2   1   4     1473.59     1539.89     41.79 o 
  -1   1   4     5854.91     5795.78     88.56 o 
   0   1   4     2285.57     2314.13     44.67 o 
   1   1   4     5858.41     5695.56    109.52 o 
   2   1   4     1960.95     2164.52     60.60 o 
   3   1   4    12102.86    12127.55    181.62 o 
   4   1   4       98.86      111.40     15.92 o 
   5   1   4     7841.15     7708.17    182.69 o 
   6   1   4      405.58      338.56     36.88 o 
   7   1   4     2294.94     2255.42     86.67 o 
   8   1   4      159.65       70.56     34.92 o 
   9   1   4     2845.24     2861.25    136.87 o 
  10   1   4       85.72       97.51     41.64 o 
 -11   2   4      951.23     1122.30    147.64 o 
 -10   2   4     5217.09     5531.05    205.11 o 
  -9   2   4      709.55      860.79     60.91 o 
  -8   2   4     4790.35     4919.96    142.11 o 
  -7   2   4       13.78       13.24     17.02 o 
  -6   2   4     6291.06     6363.53    117.64 o 
  -5   2   4       19.72       22.07      9.53 o 
  -4   2   4    14451.04    14034.63    238.53 o 
  -3   2   4     1273.69     1332.56     70.90 o 
  -2   2   4    10801.49    10534.99    238.25 o 
  -1   2   4     1772.08     1739.42     40.34 o 
   0   2   4    21319.07    21849.44    293.42 o 
   1   2   4       11.21        9.92     10.15 o 
   2   2   4    13804.66    13492.20    280.50 o 
   3   2   4      359.20      385.01     35.62 o 
   4   2   4    13988.33    13850.20    255.70 o 
   5   2   4       13.02        5.45     16.97 o 
   6   2   4     9354.02     9349.90    205.04 o 
   7   2   4      307.30      338.04     41.03 o 
   8   2   4     5985.84     5987.83    164.39 o 
   9   2   4        2.54       40.42     32.59 o 
  10   2   4     2993.86     2965.41    148.98 o 
 -11   3   4     9743.77    10056.34    468.04 o 
 -10   3   4       13.23        4.66     33.81 o 
  -9   3   4    12254.28    12731.02    271.75 o 
  -8   3   4      258.49      259.21     37.03 o 
  -7   3   4    22649.90    22662.20    403.24 o 
  -6   3   4       15.64       31.79     18.07 o 
  -5   3   4    29433.90    29711.73    411.28 o 
  -4   3   4      110.57      134.19     18.69 o 
  -3   3   4    47956.22    49716.53   1001.90 o 
  -2   3   4      111.82      140.49     26.51 o 
  -1   3   4    55682.71    58275.69    875.48 o 
   0   3   4        0.20        9.66      9.19 o 
   1   3   4    47975.91    51526.04    741.47 o 
   2   3   4       41.22       51.46     11.00 o 
   3   3   4    20752.80    20660.38    352.32 o 
   4   3   4      490.60      500.64     39.72 o 
   5   3   4    17087.78    16290.64    355.53 o 
   6   3   4       81.10       75.17     24.35 o 
   7   3   4    18441.30    18627.92    356.35 o 
   8   3   4       52.61       37.67     36.95 o 
   9   3   4    11135.85    10651.10    432.74 o 
 -10   4   4      539.55      453.73     69.11 o 
  -9   4   4      374.46      409.70     47.50 o 
  -8   4   4      362.72      381.02     79.94 o 
  -7   4   4      357.35      391.64     42.22 o 
  -6   4   4      938.81      983.21     71.84 o 
  -5   4   4      568.09      502.21     39.04 o 
  -4   4   4     1237.87     1114.52     56.42 o 
  -3   4   4      580.61      587.23     51.96 o 
  -2   4   4     1629.76     1727.06     80.85 o 
  -1   4   4      650.52      547.92     35.08 o 
   0   4   4     1503.74     1440.14     56.11 o 
   1   4   4      777.72      789.18     46.40 o 
   2   4   4      407.01      439.41     56.22 o 
   3   4   4        0.59       29.25     16.82 o 
   4   4   4       36.46       27.00     17.82 o 
   5   4   4       26.61       54.91     22.86 o 
   6   4   4     1544.41     1506.34     81.23 o 
   7   4   4       30.56       48.44     25.56 o 
   8   4   4      393.82      447.40     67.82 o 
   9   4   4      156.94      240.05     43.36 o 
 -10   5   4      249.62      309.90     63.06 o 
  -9   5   4     6320.42     6297.70    223.57 o 
  -8   5   4        2.48       20.07     23.46 o 
  -7   5   4    10908.59    10592.58    236.17 o 
  -6   5   4       71.08       71.41     23.86 o 
  -5   5   4    11416.28    11629.99    308.91 o 
  -4   5   4      119.93      176.94     40.01 o 
  -3   5   4    13573.64    13146.75    347.21 o 
  -2   5   4      175.72      167.16     47.17 o 
  -1   5   4    17185.23    16093.08    410.27 o 
   0   5   4       65.63       50.38     23.11 o 
   1   5   4    14992.34    14972.62    235.64 o 
   2   5   4        1.03        4.16     13.54 o 
   3   5   4    12106.42    12535.32    251.54 o 
   4   5   4      134.90      142.50     30.13 o 
   5   5   4     6564.16     6541.32    170.82 o 
   6   5   4        2.51       21.05     23.49 o 
   7   5   4     6878.03     6423.00    179.61 o 
   8   5   4        0.50       11.02     25.87 o 
  -9   6   4       70.45       73.88     38.82 o 
  -8   6   4     6335.43     6291.79    248.36 o 
  -7   6   4       64.85       79.56     29.24 o 
  -6   6   4     9781.60     9962.36    229.77 o 
  -5   6   4        0.54       17.54     26.97 o 
  -4   6   4    12600.85    12469.15    329.35 o 
  -3   6   4        8.25       18.23     23.36 o 
  -2   6   4     9033.70     9051.12    251.45 o 
  -1   6   4       54.49       18.71     23.57 o 
   0   6   4    12533.39    12929.50    256.11 o 
   1   6   4       14.94       44.58     19.31 o 
   2   6   4     9988.66     9931.37    217.50 o 
   3   6   4      315.21      394.02     43.70 o 
   4   6   4    13082.50    13379.31    280.69 o 
   5   6   4      188.76      213.67     61.51 o 
   6   6   4     6560.05     6653.97    186.81 o 
   7   6   4        0.02      -20.89     22.09 o 
  -7   7   4       67.16       65.29     38.90 o 
  -6   7   4      164.27      243.72     42.25 o 
  -5   7   4      206.20      136.84     44.35 o 
  -4   7   4        5.32       33.29     39.85 o 
  -3   7   4       63.53       57.81     34.54 o 
  -2   7   4        4.28      -19.94     24.98 o 
  -1   7   4       10.05      101.33     35.98 o 
   0   7   4      275.83      149.81     66.15 o 
   1   7   4       52.87      112.00     51.72 o 
   2   7   4       59.22       36.90     21.74 o 
   3   7   4      294.95      369.47     47.30 o 
   4   7   4       38.06       35.07     24.73 o 
   5   7   4       22.56       29.17     26.38 o 
   6   7   4       55.14       75.85     33.67 o 
  -5   8   4       54.09        1.25     37.76 o 
  -4   8   4     5973.46     5719.58    215.35 o 
  -3   8   4        9.57      -11.27     28.42 o 
  -2   8   4     7978.52     7928.53    365.01 o 
  -1   8   4        1.37        0.97     50.54 o 
   0   8   4     8264.55     8161.95    381.27 o 
   1   8   4      326.81      302.85     58.08 o 
   2   8   4     3849.19     3999.15    137.02 o 
   3   8   4       45.82       26.99     26.45 o 
   4   8   4     5531.52     5653.41    203.61 o 
 -11   0   5      280.99      225.66     76.36 o 
  -9   0   5     2207.54     2130.42    158.64 o 
  -7   0   5     1486.68     1361.95    112.97 o 
  -5   0   5      323.98      343.69     47.47 o 
  -3   0   5     8964.09     9219.73    300.54 o 
  -1   0   5     1387.00     1415.90     45.05 o 
   1   0   5      335.22      383.01     62.85 o 
   3   0   5     1370.87     1385.37     57.76 o 
   5   0   5       26.97       19.78     29.89 o 
   7   0   5     1875.41     1947.41    148.22 o 
   9   0   5      264.48      280.12     79.76 o 
 -11   1   5     8063.44     8543.11    281.14 o 
 -10   1   5      258.94      238.68     53.98 o 
  -9   1   5    12652.72    12607.11    336.70 o 
  -8   1   5      432.07      496.34     82.26 o 
  -7   1   5    18478.93    18413.72    329.47 o 
  -6   1   5      205.74      188.70     39.33 o 
  -5   1   5    39519.27    39545.64    518.63 o 
  -4   1   5      290.28      284.66     26.19 o 
  -3   1   5    31369.56    31750.27    621.14 o 
  -2   1   5      718.09      796.87     30.01 o 
  -1   1   5    33789.02    33317.02    515.65 o 
   0   1   5       75.66       85.89     10.34 o 
   1   1   5    40469.68    40415.68    899.46 o 
   2   1   5      176.21      178.34     28.39 o 
   3   1   5    30239.68    29443.33    716.73 o 
   4   1   5     1245.05     1174.45    150.50 o 
   5   1   5    20102.38    19906.05    351.05 o 
   6   1   5       91.47       64.44     23.27 o 
   7   1   5     9627.72     9123.03    259.37 o 
   8   1   5      461.20      531.00     65.90 o 
   9   1   5    10120.31     9586.88    311.47 o 
  10   1   5      117.45      140.95     46.31 o 
 -11   2   5      503.62      554.27     76.89 o 
 -10   2   5    11343.80    11170.00    324.58 o 
  -9   2   5      921.60      968.12     82.79 o 
  -8   2   5     6806.50     7072.60    170.30 o 
  -7   2   5       21.46       62.31     22.23 o 
  -6   2   5    13394.10    13046.55    304.15 o 
  -5   2   5      389.63      377.89     26.78 o 
  -4   2   5    22995.99    23416.13    373.84 o 
  -3   2   5      707.65      732.34     60.77 o 
  -2   2   5    34702.21    34569.81    580.24 o 
  -1   2   5      361.94      388.27     19.78 o 
   0   2   5    28704.28    28804.58    381.75 o 
   1   2   5      540.98      561.04     57.87 o 
   2   2   5    35325.14    35181.45    546.28 o 
   3   2   5        3.07      -10.78     11.32 o 
   4   2   5    20039.78    19759.35    345.35 o 
   5   2   5      437.78      448.52     41.02 o 
   6   2   5     7024.32     6917.69    169.94 o 
   7   2   5      327.21      297.84     40.36 o 
   8   2   5    10974.38    11060.91    309.80 o 
   9   2   5      101.96      140.46     47.15 o 
 -11   3   5       63.15      116.65     76.31 o 
 -10   3   5      491.53      371.99     63.41 o 
  -9   3   5      722.84      666.96    104.48 o 
  -8   3   5      581.93      664.91     71.10 o 
  -7   3   5      776.85      775.78     52.63 o 
  -6   3   5       66.79      104.47     27.14 o 
  -5   3   5     3465.96     3528.76    131.83 o 
  -4   3   5     4979.34     5202.84    162.62 o 
  -3   3   5     2562.92     2704.50    150.27 o 
  -2   3   5     4520.44     4639.26    179.91 o 
  -1   3   5     1728.05     1722.17     46.26 o 
   0   3   5      209.36      200.10     20.05 o 
   1   3   5      956.06      894.51     30.90 o 
   2   3   5      374.68      389.73     32.13 o 
   3   3   5     1900.93     1951.48     83.54 o 
   4   3   5       25.76       22.70     18.05 o 
   5   3   5     1019.68      953.56     66.64 o 
   6   3   5      794.16      789.83     68.32 o 
   7   3   5      836.68      769.38     59.36 o 
   8   3   5        0.31       -5.56     23.13 o 
   9   3   5       46.62      102.30     43.45 o 
 -10   4   5     9890.20    10165.85    312.92 o 
  -9   4   5      160.32       94.81     34.83 o 
  -8   4   5    12601.97    12741.96    391.65 o 
  -7   4   5      511.58      532.25     46.82 o 
  -6   4   5    13129.33    13017.00    259.85 o 
  -5   4   5      117.37       98.43     32.23 o 
  -4   4   5    22678.03    23054.17    506.04 o 
  -3   4   5      290.25      303.96     41.98 o 
  -2   4   5    34312.35    36730.03    735.37 o 
  -1   4   5       55.53       44.80     15.66 o 
   0   4   5    35485.15    35081.12    577.95 o 
   1   4   5      191.80      208.94     20.21 o 
   2   4   5    27470.33    27818.86    460.14 o 
   3   4   5        6.18       10.27     15.32 o 
   4   4   5    10298.23    10026.76    215.53 o 
   5   4   5      292.86      282.23     39.33 o 
   6   4   5    22011.50    22448.62    415.76 o 
   7   4   5        3.89        7.32     23.91 o 
   8   4   5     9125.16     8999.94    227.60 o 
   9   4   5        1.86      -13.98     31.63 o 
 -10   5   5        5.73       70.46     69.49 o 
  -9   5   5     3760.60     3594.30    129.32 o 
  -8   5   5      133.56      147.94     41.56 o 
  -7   5   5     2446.28     2502.71     98.40 o 
  -6   5   5      432.59      409.98     45.72 o 
  -5   5   5    11263.18    11047.64    300.30 o 
  -4   5   5      684.49      659.25    137.15 o 
  -3   5   5     8944.85     8625.19    240.09 o 
  -2   5   5        2.65       12.34     21.82 o 
  -1   5   5     4024.19     3717.20    103.66 o 
   0   5   5      896.65      952.14    123.70 o 
   1   5   5     7320.76     7258.62    163.77 o 
   2   5   5      199.83      191.81     30.14 o 
   3   5   5     5129.32     5213.08    140.49 o 
   4   5   5      271.40      232.08     35.53 o 
   5   5   5     7605.46     7780.08    365.81 o 
   6   5   5       59.66       86.56     30.22 o 
   7   5   5     3909.43     4100.24    140.67 o 
   8   5   5       60.36       83.70     36.03 o 
  -8   6   5     2085.23     1939.98    126.57 o 
  -7   6   5      261.50      235.04     39.81 o 
  -6   6   5     1288.20     1312.24     75.45 o 
  -5   6   5      153.24      152.88     47.16 o 
  -4   6   5     1393.36     1562.10     98.35 o 
  -3   6   5      140.59      163.89     44.24 o 
  -2   6   5     4631.84     4527.62    160.51 o 
  -1   6   5       72.58       99.16     32.31 o 
   0   6   5     2761.75     2743.10     93.40 o 
   1   6   5        1.09      -12.94     15.00 o 
   2   6   5     2558.76     2628.92     95.70 o 
   3   6   5     1017.33      930.66     63.24 o 
   4   6   5     1757.18     1825.46     86.51 o 
   5   6   5      181.87      202.90     46.72 o 
   6   6   5     1581.17     1487.19    136.69 o 
   7   6   5        7.18        1.77     43.25 o 
  -7   7   5     8346.09     8687.81    225.69 o 
  -6   7   5        7.60       16.55     24.97 o 
  -5   7   5    10137.41    10087.54    302.80 o 
  -4   7   5        6.53       18.43     39.36 o 
  -3   7   5     9439.53     9494.07    676.45 o 
  -2   7   5       19.34       36.29     28.85 o 
  -1   7   5    13245.44    12657.70    488.22 o 
   0   7   5        6.38       -8.83     23.86 o 
   1   7   5     8451.89     8375.91    284.14 o 
   2   7   5      215.82      205.37     37.16 o 
   3   7   5    12084.94    12011.27    269.38 o 
   4   7   5      106.02      102.61     35.05 o 
   5   7   5     6157.99     5899.08    178.23 o 
  -5   8   5       80.98       94.66    114.95 o 
  -4   8   5     1778.30     1632.72    114.05 o 
  -3   8   5      123.30      114.40     78.51 o 
  -2   8   5     2838.77     2581.62    193.54 o 
  -1   8   5        9.81      -55.40     40.82 o 
   0   8   5     1745.01     1846.34    152.39 o 
   1   8   5      254.96      194.57     71.97 o 
   2   8   5     3299.51     3449.11    137.90 o 
   3   8   5      132.16       99.98     35.58 o 
 -10   0   6    13300.67    13429.20    519.54 o 
  -8   0   6    26891.29    27322.63    846.39 o 
  -6   0   6    22385.83    21838.68    673.87 o 
  -4   0   6    57226.09    55850.55   3036.81 o 
  -2   0   6    64978.49    56117.93   1001.32 o 
   0   0   6    43893.29    41051.18    748.64 o 
   2   0   6    42875.39    41118.51    831.86 o 
   4   0   6    39131.06    37570.08   2114.35 o 
   6   0   6    13173.07    13448.44    474.28 o 
   8   0   6    14201.99    13347.23    501.05 o 
 -11   1   6     3618.70     3861.77    176.13 o 
 -10   1   6     1165.84     1260.61    118.27 o 
  -9   1   6     1159.00     1159.68    163.92 o 
  -8   1   6      267.21      305.79     50.35 o 
  -7   1   6     3798.11     3799.23    145.10 o 
  -6   1   6      879.50      838.69     65.45 o 
  -5   1   6     4326.75     4201.24     98.60 o 
  -4   1   6     1298.25     1485.21     70.63 o 
  -3   1   6    33532.18    34733.96   1153.62 o 
  -2   1   6     4126.59     4249.79     71.98 o 
  -1   1   6      148.26      176.22     23.28 o 
   0   1   6        4.58       11.34      7.81 o 
   1   1   6      134.77      184.85     47.32 o 
   2   1   6     2652.40     2938.53     90.11 o 
   3   1   6    16943.63    16755.35    293.45 o 
   4   1   6       12.53       32.02     16.58 o 
   5   1   6     3923.92     3687.17    107.18 o 
   6   1   6       60.21       82.63     32.99 o 
   7   1   6     5879.56     6249.35    206.20 o 
   8   1   6      802.02      778.47    134.46 o 
   9   1   6      447.65      551.89     72.54 o 
 -11   2   6      148.94      160.52     52.97 o 
 -10   2   6     8248.25     8807.80    280.90 o 
  -9   2   6      469.65      538.75     67.96 o 
  -8   2   6     8322.86     8302.57    249.19 o 
  -7   2   6     1544.05     1710.88     69.68 o 
  -6   2   6    11715.28    11664.77    243.00 o 
  -5   2   6       75.92       53.25     33.63 o 
  -4   2   6     9510.17     8857.64    227.98 o 
  -3   2   6     2409.33     2543.04     61.11 o 
  -2   2   6    10747.62    10360.14    155.77 o 
  -1   2   6     2642.69     2648.61     57.12 o 
   0   2   6    37956.57    37924.65    496.66 o 
   1   2   6       86.91       91.36     17.65 o 
   2   2   6    15638.63    15316.19    269.11 o 
   3   2   6      157.33      181.27     26.69 o 
   4   2   6     9218.26     9184.46    194.52 o 
   5   2   6     2886.92     2940.80     98.41 o 
   6   2   6     2662.43     2529.94    110.30 o 
   7   2   6       41.20       31.45     28.37 o 
   8   2   6     3290.11     3570.93    234.85 o 
   9   2   6        0.76      -17.88     28.64 o 
 -11   3   6    11509.32    12118.30    656.16 o 
 -10   3   6       37.65       31.72     35.54 o 
  -9   3   6    14291.61    14268.66    382.47 o 
  -8   3   6      456.19      476.09     45.89 o 
  -7   3   6    16864.49    16440.29    312.81 o 
  -6   3   6      270.40      276.51     32.49 o 
  -5   3   6    16046.53    15995.21    496.04 o 
  -4   3   6      979.65      977.19     68.76 o 
  -3   3   6    30713.83    30784.29   1381.47 o 
  -2   3   6      453.55      504.49     27.28 o 
  -1   3   6    26030.74    26524.25    363.53 o 
   0   3   6      138.37      150.73     16.43 o 
   1   3   6    26007.89    25847.41    418.76 o 
   2   3   6      557.82      509.34     37.47 o 
   3   3   6    23717.17    23521.43    402.62 o 
   4   3   6      439.20      457.15     49.96 o 
   5   3   6    18867.38    18888.80    351.67 o 
   6   3   6      708.24      672.33     55.41 o 
   7   3   6    13614.30    13092.05    281.28 o 
   8   3   6      214.75      180.03     47.92 o 
   9   3   6     8233.24     8128.81    269.11 o 
 -10   4   6      867.23      713.17     82.39 o 
  -9   4   6      911.38     1003.59     91.44 o 
  -8   4   6      710.05      660.28     54.46 o 
  -7   4   6     1043.03     1034.22     62.78 o 
  -6   4   6      198.09      183.58     50.61 o 
  -5   4   6     1852.96     1736.52     95.17 o 
  -4   4   6     1896.38     1916.77     96.61 o 
  -3   4   6       77.22       97.60     28.86 o 
  -2   4   6     1249.11     1248.70     54.64 o 
  -1   4   6      586.85      652.00     32.90 o 
   0   4   6     2828.33     2882.47     70.11 o 
   1   4   6     4062.34     3935.01    105.24 o 
   2   4   6      936.75     1012.03     54.89 o 
   3   4   6     1225.97     1187.68     60.51 o 
   4   4   6     3052.85     3018.84    102.59 o 
   5   4   6      850.57      655.92     64.27 o 
   6   4   6      460.93      479.66     51.90 o 
   7   4   6        0.38      -18.04     23.99 o 
   8   4   6      613.47      577.22     61.75 o 
  -9   5   6     5569.77     5406.21    163.79 o 
  -8   5   6      561.50      465.37     50.44 o 
  -7   5   6     6099.79     6210.94    269.15 o 
  -6   5   6        1.84       21.79     27.78 o 
  -5   5   6    11002.54    10651.53    295.90 o 
  -4   5   6       19.13       25.97     25.09 o 
  -3   5   6    10554.75    10440.02    277.75 o 
  -2   5   6      239.17      276.67     42.99 o 
  -1   5   6    10678.23    10397.66    187.46 o 
   0   5   6        4.67      -10.64     13.44 o 
   1   5   6    11957.49    12156.48    241.63 o 
   2   5   6       16.79       16.78     18.16 o 
   3   5   6     6806.01     6936.25    172.27 o 
   4   5   6       16.54       16.07     20.93 o 
   5   5   6    12305.31    12168.97    267.21 o 
   6   5   6      147.68      137.18     42.87 o 
   7   5   6     5717.93     5599.74    206.91 o 
  -8   6   6     5623.70     5825.65    224.65 o 
  -7   6   6       37.33       27.68     24.64 o 
  -6   6   6     8795.23     8516.19    269.62 o 
  -5   6   6      573.81      473.38     63.62 o 
  -4   6   6    11926.88    11110.25    558.72 o 
  -3   6   6        0.98      -10.40     22.05 o 
  -2   6   6    12887.10    12483.54    320.37 o 
  -1   6   6       40.51       31.00     26.94 o 
   0   6   6    16848.17    17310.06    334.42 o 
   1   6   6       57.38       28.72     20.13 o 
   2   6   6    15020.93    15188.53    303.12 o 
   3   6   6      890.01      951.87     84.10 o 
   4   6   6    12343.75    12402.85    428.98 o 
   5   6   6        5.92       -6.74     21.70 o 
   6   6   6     6082.94     5616.24    173.79 o 
  -7   7   6       19.42       19.10     26.62 o 
  -6   7   6      323.63      386.36     67.97 o 
  -5   7   6        1.76       41.97     37.19 o 
  -4   7   6      103.09      142.88     59.55 o 
  -3   7   6        0.76       33.64     47.87 o 
  -2   7   6      255.68      279.16     83.16 o 
  -1   7   6       20.91       95.33     69.25 o 
   0   7   6        3.88        4.62     21.28 o 
   1   7   6       16.05       71.89     26.59 o 
   2   7   6      107.21       61.06     26.47 o 
   3   7   6       41.35       39.67     25.28 o 
   4   7   6        0.73        7.03     23.10 o 
   5   7   6       10.97       31.14     29.32 o 
  -5   8   6       75.66       96.05     45.93 o 
  -4   8   6     3181.12     3319.40    163.02 o 
  -3   8   6        0.64      -57.34     40.82 o 
  -2   8   6     7124.47     6990.30    349.07 o 
  -1   8   6       42.44       30.51     33.14 o 
   0   8   6     8546.00     9159.61    284.23 o 
   1   8   6        0.21        9.63     25.55 o 
   2   8   6    10104.44    10583.55    257.04 o 
   3   8   6      124.24      108.42     55.68 o 
 -11   0   7      355.16      442.66    100.69 o 
  -9   0   7      944.14      859.45    110.66 o 
  -7   0   7     4822.09     5099.43    244.74 o 
  -5   0   7        9.05       10.69     24.78 o 
  -3   0   7      258.26      245.44     17.53 o 
  -1   0   7     1337.82     1326.83     50.36 o 
   1   0   7       81.92       98.74     19.58 o 
   3   0   7     2617.81     2781.91     93.51 o 
   5   0   7       78.29      129.30     54.93 o 
   7   0   7     1839.72     2085.99    161.33 o 
   9   0   7      167.31       97.72     63.20 o 
 -11   1   7     9262.16     9631.05    594.52 o 
 -10   1   7      181.00      171.30     49.07 o 
  -9   1   7    24968.82    25193.32    580.82 o 
  -8   1   7     2752.76     2642.70    211.79 o 
  -7   1   7    14888.25    13923.83    346.91 o 
  -6   1   7      254.62      223.76     39.14 o 
  -5   1   7    18021.12    17688.33    301.86 o 
  -4   1   7       17.82        2.22     14.76 o 
  -3   1   7    23302.76    22730.28    612.68 o 
  -2   1   7       14.68       47.65      9.22 o 
  -1   1   7    57834.62    55679.51    711.36 o 
   0   1   7        2.83        7.06      8.36 o 
   1   1   7    28528.98    27821.14    573.67 o 
   2   1   7       99.61       83.52     24.32 o 
   3   1   7    24348.58    22377.10    462.08 o 
   4   1   7      294.97      324.62     44.52 o 
   5   1   7    21263.88    20936.42    464.54 o 
   6   1   7        9.24      -14.07     23.47 o 
   7   1   7    14600.55    13956.31    360.28 o 
   8   1   7        9.68      -10.82     27.58 o 
   9   1   7     8768.21     9177.60    289.15 o 
 -11   2   7      343.92      320.81     64.13 o 
 -10   2   7     4752.75     5038.45    201.34 o 
  -9   2   7      136.17      193.12     47.44 o 
  -8   2   7    16500.16    16211.84    629.22 o 
  -7   2   7      760.70      826.20     70.98 o 
  -6   2   7     6514.97     6332.48    144.39 o 
  -5   2   7      292.16      266.07     40.94 o 
  -4   2   7    25136.56    25250.24    532.60 o 
  -3   2   7      720.17      739.46     26.99 o 
  -2   2   7    24510.03    23853.24    326.44 o 
  -1   2   7     2890.52     2977.69     64.22 o 
   0   2   7    10305.83     9800.27    153.51 o 
   1   2   7        1.46        2.22     11.66 o 
   2   2   7    18046.36    18334.69    317.29 o 
   3   2   7      340.34      349.91     35.66 o 
   4   2   7    11280.60    10931.47    225.41 o 
   5   2   7      845.24      948.96     76.52 o 
   6   2   7    13418.99    12999.33    336.32 o 
   7   2   7      347.02      352.21     58.96 o 
   8   2   7     2719.80     2833.00    142.48 o 
   9   2   7        5.98      -28.19     42.03 o 
 -11   3   7     1591.73     1407.97    130.56 o 
 -10   3   7      444.15      496.36     73.07 o 
  -9   3   7       26.08       58.84     36.30 o 
  -8   3   7     2750.47     2602.59    130.30 o 
  -7   3   7     1809.27     1676.52    111.19 o 
  -6   3   7      943.67      963.42     63.60 o 
  -5   3   7     1950.08     1935.22     98.47 o 
  -4   3   7      542.32      526.46    100.60 o 
  -3   3   7      464.54      448.08     28.78 o 
  -2   3   7      342.98      412.84     36.75 o 
  -1   3   7       84.55      122.09     38.54 o 
   0   3   7     4616.68     4842.64     93.32 o 
   1   3   7      839.57      838.90     45.60 o 
   2   3   7       20.61       19.05     16.15 o 
   3   3   7     1873.28     1989.90     85.02 o 
   4   3   7       23.96        9.54     20.46 o 
   5   3   7      697.95      737.30    153.21 o 
   6   3   7      341.01      357.03     57.10 o 
   7   3   7      277.19      410.98     63.39 o 
   8   3   7       37.09       20.47     32.38 o 
 -10   4   7     5811.92     5767.73    225.79 o 
  -9   4   7        0.69       -9.33     27.83 o 
  -8   4   7    11114.23    11017.18    322.52 o 
  -7   4   7      652.83      680.43     53.39 o 
  -6   4   7    28276.84    28768.52    639.20 o 
  -5   4   7       80.88       58.68     31.96 o 
  -4   4   7    16022.54    16184.59    388.49 o 
  -3   4   7       61.22       43.13     24.97 o 
  -2   4   7    22701.88    22656.05    327.06 o 
  -1   4   7      768.08      809.65     37.44 o 
   0   4   7    16261.20    16355.11    314.24 o 
   1   4   7      177.21      170.01     26.62 o 
   2   4   7    16812.83    16785.43    308.78 o 
   3   4   7      349.80      358.66     62.27 o 
   4   4   7    20374.92    20319.32    376.38 o 
   5   4   7      200.81      203.76     46.07 o 
   6   4   7    10517.07    10461.07    295.96 o 
   7   4   7      204.27      187.72     50.81 o 
   8   4   7     6569.45     6627.62    239.94 o 
  -9   5   7     3533.77     3434.56    216.45 o 
  -8   5   7      151.63      141.43     31.87 o 
  -7   5   7     5404.05     5338.85    202.63 o 
  -6   5   7     1636.24     1643.35    114.82 o 
  -5   5   7     8686.84     8681.96    260.17 o 
  -4   5   7      643.31      736.36     69.56 o 
  -3   5   7     6574.79     6344.92    200.69 o 
  -2   5   7       12.60        0.82     13.36 o 
  -1   5   7    13900.76    13991.08    262.81 o 
   0   5   7       72.46       85.27     24.49 o 
   1   5   7     5256.22     5275.49    190.13 o 
   2   5   7      330.77      292.51     37.69 o 
   3   5   7    10892.02    11178.29    242.24 o 
   4   5   7      164.21      116.94     30.54 o 
   5   5   7     8489.38     8393.24    210.91 o 
   6   5   7        3.06        3.93     23.82 o 
   7   5   7     2245.83     2151.36    106.04 o 
  -8   6   7     1100.07     1074.54     79.90 o 
  -7   6   7       17.21       -0.81     23.01 o 
  -6   6   7     2946.32     3052.09    148.77 o 
  -5   6   7     1464.79     1368.30    232.88 o 
  -4   6   7     4332.50     4384.01    170.73 o 
  -3   6   7      535.67      541.20     63.11 o 
  -2   6   7     1513.29     1164.52    184.64 o 
  -1   6   7      500.33      582.30     47.16 o 
   0   6   7     1887.96     1960.05     81.15 o 
   1   6   7      116.94      114.00     28.85 o 
   2   6   7     4354.75     4465.09    136.22 o 
   3   6   7        1.59       31.00     23.34 o 
   4   6   7     1867.64     1885.26    103.53 o 
   5   6   7      385.51      332.25     49.83 o 
   6   6   7     1324.23     1242.24     85.70 o 
  -7   7   7     8485.71     8844.78    231.21 o 
  -6   7   7       51.12      100.88     44.80 o 
  -5   7   7     7447.30     7621.16    256.48 o 
  -4   7   7       33.94       21.38     33.68 o 
  -3   7   7    12259.63    12470.23    339.04 o 
  -2   7   7       98.38       66.11     56.39 o 
  -1   7   7    10726.95    10607.68    290.83 o 
   0   7   7       49.86       36.63     25.35 o 
   1   7   7    15648.67    16127.09    328.16 o 
   2   7   7       93.01       57.32     27.02 o 
   3   7   7    10115.88    10240.46    247.23 o 
   4   7   7        0.63        4.85     22.80 o 
  -4   8   7      835.08      701.87    117.38 o 
  -3   8   7      642.54      451.77    103.69 o 
  -2   8   7     1466.84     1672.26    172.25 o 
  -1   8   7      110.69       -7.29     57.85 o 
   0   8   7      724.49      768.82     83.07 o 
   1   8   7        8.81       -3.92     29.79 o 
   2   8   7     1216.71     1172.89     95.11 o 
 -10   0   8    16625.72    16731.19    618.43 o 
  -8   0   8    16880.96    16793.20    586.34 o 
  -6   0   8    33441.30    33221.38    979.86 o 
  -4   0   8    29288.53    27987.70    816.39 o 
  -2   0   8    49569.68    46068.37   1157.30 o 
   0   0   8    43314.99    41067.78    762.19 o 
   2   0   8    17116.09    16726.24    349.13 o 
   4   0   8    23041.55    23464.39    713.69 o 
   6   0   8    31052.93    30461.91    921.56 o 
   8   0   8    14971.83    14643.35    551.92 o 
 -11   1   8     1088.40     1195.97    211.31 o 
 -10   1   8       23.03       21.33     32.17 o 
  -9   1   8     3450.05     3258.02    149.95 o 
  -8   1   8      119.17      103.02     52.99 o 
  -7   1   8     2427.97     2394.34    307.56 o 
  -6   1   8     2754.29     2866.13    163.96 o 
  -5   1   8     6336.20     6173.33    185.49 o 
  -4   1   8     1615.75     1836.84     90.63 o 
  -3   1   8     5890.14     5818.31    120.21 o 
  -2   1   8      579.10      555.65     23.98 o 
  -1   1   8     4538.18     4318.23     82.00 o 
   0   1   8      504.99      523.21     28.13 o 
   1   1   8     6712.63     6901.53    120.40 o 
   2   1   8     2577.49     2702.58     82.29 o 
   3   1   8     2990.44     2815.52     88.26 o 
   4   1   8      204.83      212.55     42.64 o 
   5   1   8     5089.74     4814.30    170.88 o 
   6   1   8      471.63      480.21     62.11 o 
   7   1   8     2814.12     3094.14    144.70 o 
   8   1   8      319.05      352.26     63.26 o 
 -11   2   8       44.20       10.67     38.83 o 
 -10   2   8     3841.48     3667.42    169.65 o 
  -9   2   8      701.53      747.48     87.91 o 
  -8   2   8     5699.86     6019.90    207.67 o 
  -7   2   8       27.85       27.95     25.60 o 
  -6   2   8    10300.98    10054.62    397.97 o 
  -5   2   8     1495.48     1528.47     96.85 o 
  -4   2   8    11676.92    11716.29    289.77 o 
  -3   2   8      406.35      434.54     42.77 o 
  -2   2   8    12416.03    12616.43    190.79 o 
  -1   2   8      795.07      857.13     39.30 o 
   0   2   8    10592.06    10439.20    165.28 o 
   1   2   8      183.08      238.77     28.09 o 
   2   2   8     8448.80     8342.97    228.67 o 
   3   2   8      317.02      381.17     65.45 o 
   4   2   8    12624.16    12690.61    255.76 o 
   5   2   8       95.28      124.56     37.64 o 
   6   2   8     5843.90     5672.15    198.70 o 
   7   2   8      166.93      145.46     44.21 o 
   8   2   8     5378.80     5760.33    315.76 o 
 -11   3   8     5506.42     5734.23    233.13 o 
 -10   3   8      263.76      272.12     62.73 o 
  -9   3   8    10311.54    10646.63    318.96 o 
  -8   3   8       41.54       36.59     47.39 o 
  -7   3   8    24627.09    25054.35    574.73 o 
  -6   3   8       39.20       44.79     28.57 o 
  -5   3   8    14261.28    14640.77    362.56 o 
  -4   3   8       16.13       17.98     22.75 o 
  -3   3   8    18761.50    19177.12    334.58 o 
  -2   3   8      808.21      895.36     47.10 o 
  -1   3   8    25908.70    25899.93    362.43 o 
   0   3   8       17.07       35.46     15.75 o 
   1   3   8    27561.19    27347.33    449.69 o 
   2   3   8        9.28       -0.32     16.31 o 
   3   3   8    18736.21    18296.73    463.91 o 
   4   3   8      586.56      586.02     50.21 o 
   5   3   8    15081.56    15201.05    332.44 o 
   6   3   8       34.86        1.53     26.83 o 
   7   3   8     9557.69     9266.36    283.61 o 
   8   3   8       96.15      138.36     48.40 o 
 -10   4   8      506.00      507.15     90.51 o 
  -9   4   8      313.56      401.38     80.74 o 
  -8   4   8     1192.18     1257.55    329.49 o 
  -7   4   8      611.86      607.87     50.91 o 
  -6   4   8     4636.00     4610.04    177.86 o 
  -5   4   8      436.35      420.10     58.48 o 
  -4   4   8      198.99      196.39     43.33 o 
  -3   4   8       80.82      107.40     33.00 o 
  -2   4   8     2339.30     2367.58     65.02 o 
  -1   4   8      670.55      696.60     54.73 o 
   0   4   8     1414.00     1328.28     57.94 o 
   1   4   8     1701.67     1716.29     69.47 o 
   2   4   8      760.27      723.09    101.74 o 
   3   4   8      308.53      279.34     37.93 o 
   4   4   8     1114.58     1285.67     72.56 o 
   5   4   8       14.22       20.87     22.75 o 
   6   4   8      891.69     1003.71     72.39 o 
   7   4   8        1.25       23.76     34.07 o 
  -9   5   8     4162.91     4252.57    191.30 o 
  -8   5   8       61.02       19.60     47.87 o 
  -7   5   8     8161.00     7934.75    211.52 o 
  -6   5   8     1055.10     1029.00     88.36 o 
  -5   5   8     7349.81     7823.06    392.95 o 
  -4   5   8        2.23       17.30     27.81 o 
  -3   5   8    12394.87    12115.19    315.76 o 
  -2   5   8       63.27       57.98     22.79 o 
  -1   5   8     9407.66     9122.59    230.20 o 
   0   5   8      323.89      395.75     44.54 o 
   1   5   8    11983.20    12233.97    249.61 o 
   2   5   8       98.61       86.32     26.62 o 
   3   5   8     8050.99     8076.54    197.78 o 
   4   5   8        4.98        4.77     20.79 o 
   5   5   8     5823.86     5912.45    218.86 o 
   6   5   8       88.68      102.92     31.80 o 
  -8   6   8     7158.00     7224.48    275.47 o 
  -7   6   8       46.86       19.71     27.54 o 
  -6   6   8     9297.60     9861.33    304.02 o 
  -5   6   8      166.64      122.92     41.64 o 
  -4   6   8    16627.77    16415.87    736.42 o 
  -3   6   8     1333.06     1181.81     87.43 o 
  -2   6   8    13400.74    12190.11    475.80 o 
  -1   6   8        8.48       -0.27     17.43 o 
   0   6   8    12072.37    12668.75    261.89 o 
   1   6   8        2.68       29.36     22.73 o 
   2   6   8     6476.22     6598.37    176.52 o 
   3   6   8        6.41        6.88     21.21 o 
   4   6   8     9280.36     8858.30    224.65 o 
   5   6   8       45.04       36.44     29.51 o 
  -6   7   8      412.46      393.40     79.79 o 
  -5   7   8      395.00      500.11     74.11 o 
  -4   7   8      328.13      349.16     61.71 o 
  -3   7   8       34.82      108.86     60.75 o 
  -2   7   8      507.43      510.05    102.21 o 
  -1   7   8      208.85      206.40     48.87 o 
   0   7   8       21.14       36.20     24.92 o 
   1   7   8        8.13       -2.47     24.93 o 
   2   7   8      271.24      282.01     45.55 o 
   3   7   8      309.96      313.60     49.73 o 
   4   7   8      271.72      243.46     46.37 o 
  -3   8   8      412.57      272.93     92.92 o 
  -2   8   8     4517.10     4500.63    280.46 o 
  -1   8   8       14.48       25.27     61.23 o 
   0   8   8     5541.80     5903.43    224.70 o 
   1   8   8       93.56      102.65     38.40 o 
 -11   0   9      600.01      839.68    131.43 o 
  -9   0   9     1154.82     1001.88    122.92 o 
  -7   0   9     2854.17     2682.01    173.40 o 
  -5   0   9     3404.58     3311.53    178.58 o 
  -3   0   9     3391.31     3330.24    174.46 o 
  -1   0   9      710.12      700.77     72.19 o 
   1   0   9     2418.64     2413.73     86.06 o 
   3   0   9     2145.97     2178.05    145.60 o 
   5   0   9      594.26      702.19    102.26 o 
   7   0   9      322.16      302.55     84.15 o 
 -11   1   9     6493.56     6406.28    243.34 o 
 -10   1   9      334.96      352.12     65.31 o 
  -9   1   9     8387.16     8112.34    358.76 o 
  -8   1   9        5.35        6.58     23.33 o 
  -7   1   9    13511.64    12827.13    339.99 o 
  -6   1   9      310.87      315.98     46.39 o 
  -5   1   9    26144.41    26586.90    571.13 o 
  -4   1   9      281.99      293.87     40.49 o 
  -3   1   9    28161.31    27716.29    443.82 o 
  -2   1   9      404.28      423.30     29.28 o 
  -1   1   9    37258.00    36242.97    542.12 o 
   0   1   9       69.59       96.26     15.62 o 
   1   1   9    27270.70    26505.22    431.45 o 
   2   1   9      354.59      376.19     35.31 o 
   3   1   9    13831.53    13504.84    324.34 o 
   4   1   9        5.36       13.32     27.70 o 
   5   1   9    13104.13    13497.60    344.19 o 
   6   1   9        1.74        7.47     30.40 o 
   7   1   9    11887.60    12516.16    419.26 o 
   8   1   9       12.72      -30.40     24.87 o 
 -11   2   9      373.52      519.99     80.55 o 
 -10   2   9     7760.98     7876.34    269.94 o 
  -9   2   9      360.02      328.71     63.00 o 
  -8   2   9     8830.76     8895.97    272.49 o 
  -7   2   9     1261.36     1171.04    150.11 o 
  -6   2   9    11130.44    11399.00    305.55 o 
  -5   2   9     1034.63     1067.51     78.33 o 
  -4   2   9    17972.84    17391.10    400.11 o 
  -3   2   9      795.07      839.73     42.81 o 
  -2   2   9    15330.91    15163.54    225.75 o 
  -1   2   9     1007.94     1058.32     59.27 o 
   0   2   9    18447.60    18078.46    310.73 o 
   1   2   9      123.31      133.13     26.03 o 
   2   2   9    15748.00    14746.31    308.74 o 
   3   2   9      201.65      215.15     33.13 o 
   4   2   9     6523.78     6507.39    203.78 o 
   5   2   9       40.04       68.61     33.63 o 
   6   2   9    11876.28    11468.58    660.99 o 
   7   2   9        2.00       -6.44     31.06 o 
   8   2   9     7158.85     7147.61    441.50 o 
 -10   3   9      524.92      545.45    157.44 o 
  -9   3   9      232.43      287.48     58.53 o 
  -8   3   9      185.88      199.41     50.18 o 
  -7   3   9      291.52      236.87     51.16 o 
  -6   3   9       46.47       35.99     28.35 o 
  -5   3   9     2338.31     2263.22    112.32 o 
  -4   3   9      128.90      214.44     72.44 o 
  -3   3   9     1352.37     1439.41     60.25 o 
  -2   3   9        8.11       24.16     16.18 o 
  -1   3   9     1048.16     1058.02     49.04 o 
   0   3   9     1225.18     1212.79     55.21 o 
   1   3   9      261.78      241.33     35.08 o 
   2   3   9      771.36      674.03     49.29 o 
   3   3   9     3953.65     3871.48    119.01 o 
   4   3   9       67.29       17.96     22.41 o 
   5   3   9      737.21      796.44    140.04 o 
   6   3   9       77.36       36.25     34.51 o 
   7   3   9      109.32      145.46     47.64 o 
 -10   4   9     7032.84     7032.51    262.43 o 
  -9   4   9       62.70       66.29     40.75 o 
  -8   4   9    14985.23    14742.26    499.86 o 
  -7   4   9       86.48      112.81     41.71 o 
  -6   4   9    14971.15    15490.46    402.26 o 
  -5   4   9        1.56      -23.60     18.31 o 
  -4   4   9    14665.57    14898.29    374.12 o 
  -3   4   9       19.47       24.86     18.77 o 
  -2   4   9    17880.33    17631.25    320.22 o 
  -1   4   9       23.20       11.93     16.08 o 
   0   4   9    17859.77    17638.65    351.85 o 
   1   4   9      545.32      573.38     48.60 o 
   2   4   9    17034.59    16976.59    321.03 o 
   3   4   9      316.24      295.57     45.70 o 
   4   4   9    12467.98    12625.18    369.37 o 
   5   4   9      139.56      203.88     40.42 o 
   6   4   9    10722.35    10767.64    655.96 o 
   7   4   9       12.69      -12.51     32.96 o 
  -9   5   9     2692.48     2648.60    153.86 o 
  -8   5   9       88.96       82.34     40.70 o 
  -7   5   9     5566.81     5405.48    209.66 o 
  -6   5   9       29.73       10.22     38.39 o 
  -5   5   9     8349.79     8046.19    254.47 o 
  -4   5   9      962.00      930.61     78.22 o 
  -3   5   9     5654.80     5683.82    241.32 o 
  -2   5   9      118.58      115.71     33.17 o 
  -1   5   9     6067.05     5700.39    184.43 o 
   0   5   9      549.04      586.96     53.64 o 
   1   5   9     5525.21     5562.41    280.13 o 
   2   5   9       32.25       41.09     24.12 o 
   3   5   9     5699.51     5559.51    158.95 o 
   4   5   9      187.57      114.98     32.97 o 
   5   5   9     2867.06     2977.76    122.86 o 
   6   5   9      261.53      209.69     45.25 o 
  -8   6   9     1347.95     1454.95    193.15 o 
  -7   6   9      321.38      299.67     64.87 o 
  -6   6   9     1777.00     1666.83    117.57 o 
  -5   6   9      391.09      446.49     83.93 o 
  -4   6   9     2155.22     2199.02    243.15 o 
  -3   6   9     1186.61     1015.09    125.36 o 
  -2   6   9     2152.21     2204.95    111.96 o 
  -1   6   9      421.12      419.03     57.76 o 
   0   6   9     1376.24     1493.01     86.29 o 
   1   6   9       52.16       25.00     22.55 o 
   2   6   9     1742.50     1835.33     88.52 o 
   3   6   9      191.04      182.99     39.74 o 
   4   6   9     2022.39     1998.08    183.49 o 
   5   6   9      257.20      230.44     58.44 o 
  -6   7   9       31.29       60.45     39.36 o 
  -5   7   9    11754.55    11650.00    344.75 o 
  -4   7   9      141.56      111.81     67.57 o 
  -3   7   9     8740.80     8655.71    399.13 o 
  -2   7   9      105.53       72.43     60.28 o 
  -1   7   9    10995.08    10873.17    313.46 o 
   0   7   9       56.15       15.23     44.96 o 
   1   7   9     6783.48     7044.74    191.70 o 
   2   7   9       14.25       55.26     31.52 o 
   3   7   9     7377.75     7607.66    216.91 o 
  -2   8   9     1458.30     1723.68    187.35 o 
  -1   8   9      425.35      592.57    129.90 o 
 -10   0  10    14726.78    14026.36    557.04 o 
  -8   0  10    16266.25    16254.03    587.56 o 
  -6   0  10    18892.43    18166.24    607.87 o 
  -4   0  10    17481.31    16346.49    534.43 o 
  -2   0  10    25797.77    25079.13    487.05 o 
   0   0  10    40937.53    40556.54    766.76 o 
   2   0  10    21892.35    20431.45    623.85 o 
   4   0  10    13393.14    13181.18    474.55 o 
   6   0  10    10005.71     9637.00    406.15 o 
   8   0  10    10492.11    10507.86    450.76 o 
 -11   1  10     2248.07     2121.66    141.98 o 
 -10   1  10      709.58      662.60    134.16 o 
  -9   1  10     3555.88     3667.37    164.70 o 
  -8   1  10     1400.23     1450.79    264.63 o 
  -7   1  10     3405.34     3550.74    147.48 o 
  -6   1  10     2203.08     2206.07    108.99 o 
  -5   1  10     5113.83     5205.42    173.66 o 
  -4   1  10      834.89      684.47     59.14 o 
  -3   1  10     4948.06     4938.20    112.75 o 
  -2   1  10     1323.82     1358.78     52.24 o 
  -1   1  10     5080.58     5061.88     98.46 o 
   0   1  10      299.82      262.81     28.44 o 
   1   1  10     9435.63     9363.51    189.43 o 
   2   1  10     1579.06     1619.82     86.47 o 
   3   1  10     4018.16     3884.68    145.94 o 
   4   1  10      419.31      462.41    165.22 o 
   5   1  10     2063.38     2303.98    177.59 o 
   6   1  10       28.92      -11.32     41.79 o 
   7   1  10     1642.70     1598.52    164.05 o 
 -11   2  10       70.12       29.46     41.71 o 
 -10   2  10     3228.53     2992.98    155.59 o 
  -9   2  10      977.58     1154.54     98.57 o 
  -8   2  10     3697.86     3459.31    156.36 o 
  -7   2  10      251.15      267.28     56.66 o 
  -6   2  10     8049.14     7764.71    238.45 o 
  -5   2  10      355.95      320.76     48.65 o 
  -4   2  10    13096.50    13160.93    326.46 o 
  -3   2  10      453.72      452.64     34.50 o 
  -2   2  10    11243.85    11429.88    215.95 o 
  -1   2  10       13.53       24.25     15.69 o 
   0   2  10     5992.58     6155.14    140.16 o 
   1   2  10       63.33       79.08     30.40 o 
   2   2  10     7277.52     7517.68    171.74 o 
   3   2  10      401.60      411.23     74.22 o 
   4   2  10     7940.34     7993.38    237.64 o 
   5   2  10      412.75      435.20     61.16 o 
   6   2  10     3684.65     3883.09    166.76 o 
   7   2  10       27.19       71.40     42.52 o 
 -10   3  10      314.71      402.30     71.87 o 
  -9   3  10    11075.96    11382.34    668.19 o 
  -8   3  10       77.66      130.31     47.88 o 
  -7   3  10    15896.54    15493.96    407.27 o 
  -6   3  10       18.08       -3.78     24.21 o 
  -5   3  10    19109.30    19130.61    456.74 o 
  -4   3  10       38.23       69.54     35.24 o 
  -3   3  10    28934.31    30068.68    499.81 o 
  -2   3  10      316.07      306.81     32.12 o 
  -1   3  10    20395.60    19927.49    343.37 o 
   0   3  10       66.62      119.75     37.85 o 
   1   3  10    21579.10    21173.21    373.65 o 
   2   3  10       40.24       46.84     24.08 o 
   3   3  10    17398.85    17523.22    336.67 o 
   4   3  10        0.30      -14.24     27.19 o 
   5   3  10    11304.03    10660.28    301.94 o 
   6   3  10        0.20       -4.52     31.10 o 
   7   3  10     9326.17     9302.82    294.54 o 
 -10   4  10      484.61      398.98     81.26 o 
  -9   4  10      671.20      714.31    104.92 o 
  -8   4  10      485.45      519.09     75.53 o 
  -7   4  10      686.76      846.67    144.64 o 
  -6   4  10      622.40      623.24    106.16 o 
  -5   4  10      234.60      254.93     56.42 o 
  -4   4  10      415.06      360.33     56.25 o 
  -3   4  10       21.47       11.94     17.25 o 
  -2   4  10      371.37      382.79     46.44 o 
  -1   4  10      734.07      637.16     57.28 o 
   0   4  10      618.28      603.01     58.42 o 
   1   4  10     1022.01      967.51     86.70 o 
   2   4  10     1135.74     1058.39    126.55 o 
   3   4  10      112.48      155.54     40.11 o 
   4   4  10      874.24      929.74     68.39 o 
   5   4  10       46.46       58.43     43.74 o 
   6   4  10      313.12      289.57     60.73 o 
  -9   5  10     4774.84     5004.24    598.87 o 
  -8   5  10      216.81      157.17     50.47 o 
  -7   5  10     6562.91     6833.21    245.76 o 
  -6   5  10       75.22       39.57     38.27 o 
  -5   5  10     5734.45     5990.53    214.85 o 
  -4   5  10      119.38      121.04     42.08 o 
  -3   5  10    11248.55    10887.87    439.08 o 
  -2   5  10     1218.88     1091.82     77.77 o 
  -1   5  10    11087.79    11167.87    295.41 o 
   0   5  10      611.14      650.44     73.14 o 
   1   5  10     9372.24     9140.66    210.46 o 
   2   5  10      206.04      223.67     38.71 o 
   3   5  10     5162.64     5410.40    159.74 o 
   4   5  10      315.52      287.47     45.72 o 
   5   5  10     5086.23     5290.43    167.95 o 
  -7   6  10        2.01       22.28     37.76 o 
  -6   6  10     4857.31     5002.97    205.49 o 
  -5   6  10       49.81       12.52     31.61 o 
  -4   6  10     7576.85     7585.13    357.41 o 
  -3   6  10      302.25      390.09     93.88 o 
  -2   6  10    10067.14    10160.64    313.64 o 
  -1   6  10      140.56      157.82     42.99 o 
   0   6  10     9723.94     9990.60    392.77 o 
   1   6  10       94.36      147.14     35.26 o 
   2   6  10     7442.38     7401.99    196.50 o 
   3   6  10       13.00        9.88     26.26 o 
   4   6  10     5682.11     6062.92    185.26 o 
  -5   7  10        6.21      -12.63     50.54 o 
  -4   7  10      148.84      164.32     78.27 o 
  -3   7  10       91.43       95.76     69.02 o 
  -2   7  10      972.17      792.85    127.19 o 
  -1   7  10      209.13      224.54     51.24 o 
   0   7  10      425.28      362.28     63.35 o 
   1   7  10        1.33       34.57     34.99 o 
   2   7  10      660.52      505.71     59.70 o 
 -11   0  11     1422.51     1199.63    157.09 o 
  -9   0  11      602.55      606.13    108.08 o 
  -7   0  11     1852.26     1887.47    150.16 o 
  -5   0  11      355.69      290.03     63.26 o 
  -3   0  11       32.16       32.08     33.05 o 
  -1   0  11      487.60      490.42     41.85 o 
   1   0  11     1461.73     1499.11    111.44 o 
   3   0  11      942.08      854.73    103.85 o 
   5   0  11      119.91       82.16     52.02 o 
   7   0  11      370.44      241.28     83.18 o 
 -11   1  11     6154.63     6481.36    253.13 o 
 -10   1  11      475.22      459.97     74.29 o 
  -9   1  11    10578.54    10365.25    316.35 o 
  -8   1  11       24.51        7.71     23.49 o 
  -7   1  11    15916.88    15727.19    401.15 o 
  -6   1  11        4.78       -1.86     20.53 o 
  -5   1  11    16907.69    17012.93    407.86 o 
  -4   1  11      451.18      506.44     55.08 o 
  -3   1  11    15743.54    15712.77    365.09 o 
  -2   1  11     1920.21     1926.90     78.89 o 
  -1   1  11    16371.20    16186.88    243.55 o 
   0   1  11       85.75       95.08     22.44 o 
   1   1  11    12672.84    12752.53    375.31 o 
   2   1  11       14.94        7.30     26.74 o 
   3   1  11    11470.74    11360.66    298.54 o 
   4   1  11       23.20       46.06     32.11 o 
   5   1  11    10747.76    10876.49    307.79 o 
   6   1  11      306.05      318.02     63.03 o 
   7   1  11     6812.12     6870.12    326.52 o 
 -10   2  11     5607.47     5486.33    402.60 o 
  -9   2  11      340.49      326.26     62.17 o 
  -8   2  11    10105.44    10333.37    407.43 o 
  -7   2  11     1231.41     1337.88    117.11 o 
  -6   2  11    10442.42    11020.79    307.82 o 
  -5   2  11      390.63      317.23     49.57 o 
  -4   2  11    14484.29    14869.61    363.86 o 
  -3   2  11      101.14      102.93     21.53 o 
  -2   2  11    18245.68    17825.90    313.93 o 
  -1   2  11        5.79        7.40     17.32 o 
   0   2  11    17652.81    17749.18    444.62 o 
   1   2  11      112.36      145.36     35.29 o 
   2   2  11    16442.58    16310.66    449.06 o 
   3   2  11     1324.92     1244.98     86.04 o 
   4   2  11     8835.49     8759.03    258.13 o 
   5   2  11      387.32      449.75    138.42 o 
   6   2  11     6108.82     6027.11    263.56 o 
   7   2  11        2.31       37.27     40.33 o 
 -10   3  11      188.61      186.41    108.42 o 
  -9   3  11      861.83      992.29    126.18 o 
  -8   3  11      897.82      976.85     93.84 o 
  -7   3  11      498.88      523.12     69.78 o 
  -6   3  11     2451.46     2456.95    195.02 o 
  -5   3  11     2154.86     2098.46    112.78 o 
  -4   3  11     1304.40     1050.40    206.06 o 
  -3   3  11      406.81      403.46     39.46 o 
  -2   3  11      270.72      348.58     42.56 o 
  -1   3  11      714.48      792.83     60.70 o 
   0   3  11      980.82      800.30     94.02 o 
   1   3  11      153.55      148.21     29.84 o 
   2   3  11      438.65      553.66     59.84 o 
   3   3  11     1954.98     1913.01     85.35 o 
   4   3  11      653.79      703.75     74.89 o 
   5   3  11      203.51      287.06    111.11 o 
   6   3  11       81.03       74.47     42.24 o 
  -9   4  11       45.14       32.44     39.82 o 
  -8   4  11    13447.75    13261.07    565.52 o 
  -7   4  11      248.01      268.87     60.10 o 
  -6   4  11    10440.07    10418.82    312.75 o 
  -5   4  11      431.01      515.05     79.57 o 
  -4   4  11    10439.42    10680.39    301.86 o 
  -3   4  11       19.44       11.87     23.10 o 
  -2   4  11    21654.51    22224.05    576.21 o 
  -1   4  11       32.59       25.67     24.05 o 
   0   4  11    22124.17    22667.59    401.13 o 
   1   4  11       12.99       24.92     22.26 o 
   2   4  11    18421.60    18283.20    351.25 o 
   3   4  11      178.99      164.62     36.19 o 
   4   4  11     9840.13     9807.87    287.47 o 
   5   4  11       16.91       36.53     39.16 o 
  -8   5  11      549.53      497.43     79.47 o 
  -7   5  11     3422.16     3485.08    170.78 o 
  -6   5  11      103.44       82.52     41.24 o 
  -5   5  11     3474.56     3939.60    357.59 o 
  -4   5  11     1710.89     1811.24    155.86 o 
  -3   5  11     3871.52     3798.94    147.62 o 
  -2   5  11      278.13      326.58     78.55 o 
  -1   5  11     5458.08     5432.97    414.66 o 
   0   5  11     1053.14      906.43     99.96 o 
   1   5  11     4153.81     4036.34    128.65 o 
   2   5  11        8.44      -17.94     22.22 o 
   3   5  11     5719.11     5788.93    170.14 o 
   4   5  11      110.87      101.41     35.89 o 
  -7   6  11      600.52      776.22    162.33 o 
  -6   6  11      809.83      882.23     94.25 o 
  -5   6  11      482.95      311.44     92.95 o 
  -4   6  11     2460.17     2314.79    188.94 o 
  -3   6  11      292.05      241.24     79.76 o 
  -2   6  11     1494.79     1306.70    101.53 o 
  -1   6  11      263.48      336.88     58.19 o 
   0   6  11     2679.54     2579.57    132.81 o 
   1   6  11      115.47      130.68     54.69 o 
   2   6  11     1566.88     1527.71     88.96 o 
   3   6  11      396.47      413.28     83.64 o 
  -4   7  11       21.24      -11.66     52.97 o 
  -3   7  11     5744.68     5563.53    319.43 o 
  -2   7  11      219.67      222.21     78.77 o 
  -1   7  11     9104.57     9120.21    287.36 o 
   0   7  11       18.28       47.74     40.32 o 
   1   7  11     6151.05     6306.36    335.23 o 
 -10   0  12     9422.54     9559.32    441.52 o 
  -8   0  12    18012.30    17736.21    645.62 o 
  -6   0  12    23096.46    23351.08    760.99 o 
  -4   0  12    11852.39    11549.10    425.51 o 
  -2   0  12     7566.71     7199.46    287.24 o 
   0   0  12    40221.41    40323.60   1086.55 o 
   2   0  12    14372.48    14542.30    496.37 o 
   4   0  12    18293.59    18723.07    632.11 o 
   6   0  12     6459.76     6875.48    338.45 o 
 -10   1  12      668.91      784.74     91.87 o 
  -9   1  12     2506.68     2420.51    232.31 o 
  -8   1  12      448.30      604.77     74.12 o 
  -7   1  12     4025.82     4712.58    474.74 o 
  -6   1  12     1242.19     1250.06    138.37 o 
  -5   1  12     4783.72     5150.50    181.27 o 
  -4   1  12      432.37      478.55     55.60 o 
  -3   1  12     1135.73     1069.80     74.51 o 
  -2   1  12      135.13      180.34     25.92 o 
  -1   1  12     4887.00     4872.38    146.98 o 
   0   1  12      280.49      297.47     33.46 o 
   1   1  12     7120.00     7424.34    209.05 o 
   2   1  12     1149.09     1207.90    259.81 o 
   3   1  12     3277.19     3412.25    174.63 o 
   4   1  12       83.74       97.45     42.10 o 
   5   1  12     2321.64     2403.13    131.30 o 
   6   1  12      167.54      139.62     61.26 o 
 -10   2  12     2925.75     2936.24    161.59 o 
  -9   2  12      414.41      386.37     96.33 o 
  -8   2  12     3978.43     4178.64    181.44 o 
  -7   2  12      475.28      422.54     63.49 o 
  -6   2  12     7491.03     7207.03    341.08 o 
  -5   2  12     2136.70     2017.63    108.31 o 
  -4   2  12     7480.59     7022.55    217.79 o 
  -3   2  12     3241.71     3260.48    131.31 o 
  -2   2  12     7337.15     7118.62    457.62 o 
  -1   2  12      266.09      210.46     35.06 o 
   0   2  12     2828.70     2950.35     94.88 o 
   1   2  12     1760.77     1655.21     72.87 o 
   2   2  12     8191.20     8210.26    348.56 o 
   3   2  12      150.78      145.53     42.43 o 
   4   2  12     5631.68     5640.78    201.14 o 
   5   2  12     1712.20     1473.24    107.36 o 
   6   2  12     3683.42     3827.17    174.39 o 
 -10   3  12      113.99       84.89     49.06 o 
  -9   3  12     8687.95     8466.14    293.65 o 
  -8   3  12       11.04       27.19     32.93 o 
  -7   3  12    14414.60    15183.42    573.03 o 
  -6   3  12        8.87       -4.63     22.75 o 
  -5   3  12    12993.51    13382.46    357.63 o 
  -4   3  12      155.60      120.62     39.23 o 
  -3   3  12    22018.89    22434.27    480.10 o 
  -2   3  12     1335.59     1283.43    134.52 o 
  -1   3  12    15891.24    15479.50    360.95 o 
   0   3  12      109.83      213.60     40.64 o 
   1   3  12    17049.97    16678.96    367.46 o 
   2   3  12        0.67        3.96     21.85 o 
   3   3  12    12075.33    12157.72    322.90 o 
   4   3  12       68.46       71.04     38.65 o 
   5   3  12    10197.56    10144.12    303.97 o 
  -9   4  12      254.19      206.95     58.56 o 
  -8   4  12      432.44      505.58     79.06 o 
  -7   4  12      669.70      767.47     94.71 o 
  -6   4  12      694.80      648.53     78.68 o 
  -5   4  12     2972.30     3022.38    146.38 o 
  -4   4  12     1621.00     1380.61    139.23 o 
  -3   4  12      594.43      577.84     57.42 o 
  -2   4  12      324.27      326.32     47.68 o 
  -1   4  12     1646.80     1660.83    112.63 o 
   0   4  12     1755.27     1721.23     97.94 o 
   1   4  12       70.58       58.19     25.89 o 
   2   4  12      243.15      301.31     59.21 o 
   3   4  12      970.53     1005.83     99.84 o 
   4   4  12      831.08      836.84     84.71 o 
   5   4  12      380.52      357.34     67.67 o 
  -8   5  12       13.00       35.27     59.77 o 
  -7   5  12     5977.22     6020.56    237.36 o 
  -6   5  12      753.75      885.43     93.14 o 
  -5   5  12     5054.24     4670.78    272.31 o 
  -4   5  12      108.51      163.82     68.05 o 
  -3   5  12     9003.95     8994.47    258.36 o 
  -2   5  12      508.98      496.85     91.75 o 
  -1   5  12     8022.34     8113.77    244.80 o 
   0   5  12       81.13       28.73     28.60 o 
   1   5  12     6917.20     6281.31    216.07 o 
   2   5  12        2.88       14.44     27.31 o 
   3   5  12     4598.14     4704.38    154.77 o 
   4   5  12      143.19      144.67     51.51 o 
  -6   6  12     9868.81    10016.34    455.67 o 
  -5   6  12      361.74      247.60     89.51 o 
  -4   6  12     5859.95     5287.37    300.91 o 
  -3   6  12       73.10       77.28     56.87 o 
  -2   6  12     8551.17     8469.56    352.31 o 
  -1   6  12      123.51      132.20     44.29 o 
   0   6  12     5840.68     5957.41    215.95 o 
   1   6  12        6.38       17.62     35.96 o 
   2   6  12     9523.19     9275.56    405.87 o 
  -2   7  12      173.40       53.97     59.80 o 
  -9   0  13      345.54      355.59     96.80 o 
  -7   0  13       50.37       22.84     41.80 o 
  -5   0  13     1133.98      941.13    108.80 o 
  -3   0  13     2620.89     2788.75    169.76 o 
   1   0  13      278.84      197.48     59.34 o 
   3   0  13       17.00       31.10     46.17 o 
   5   0  13       29.95       46.65     56.37 o 
 -10   1  13     1135.50     1162.21    110.52 o 
  -9   1  13     8145.08     7883.61    274.93 o 
  -8   1  13       94.65      103.41     39.59 o 
  -7   1  13    10565.28    10645.89    314.79 o 
  -6   1  13       38.04       35.31     28.34 o 
  -5   1  13    17144.57    16798.28    416.89 o 
  -4   1  13     2483.44     2344.88    215.23 o 
  -3   1  13     7545.81     7727.99    226.02 o 
  -2   1  13       11.46       90.39     47.62 o 
  -1   1  13    19848.13    19573.21    420.74 o 
   0   1  13     1238.69     1312.99     75.26 o 
   1   1  13    14179.28    14410.36    360.46 o 
   2   1  13      249.51      269.28     48.26 o 
   3   1  13    17289.85    17316.65    420.15 o 
   4   1  13      660.54      731.19     78.95 o 
   5   1  13     7669.27     7826.20    260.68 o 
 -10   2  13     2950.31     2965.61    165.57 o 
  -9   2  13       22.24       27.16     32.17 o 
  -8   2  13     4731.33     5230.97    320.34 o 
  -7   2  13      312.95      317.26     60.17 o 
  -6   2  13    15202.31    15530.80    407.58 o 
  -5   2  13       86.13      154.86     41.68 o 
  -4   2  13    15987.95    15854.96    393.74 o 
  -3   2  13     2562.38     2574.78    175.54 o 
  -2   2  13     8105.43     8226.01    218.78 o 
  -1   2  13      417.39      446.19     48.24 o 
   0   2  13     4897.49     4863.15    160.70 o 
   1   2  13       24.24       46.61     28.18 o 
   2   2  13    10184.64    10536.70    579.69 o 
   3   2  13      379.40      451.85     63.30 o 
   4   2  13     7390.11     7715.58    248.49 o 
   5   2  13       12.26       44.49     40.44 o 
  -9   3  13     1083.26     1323.92    119.66 o 
  -8   3  13     1512.36     1600.93    182.06 o 
  -7   3  13      303.91      307.49     60.70 o 
  -6   3  13     1347.58     1297.86    101.61 o 
  -5   3  13       24.71      116.77     81.16 o 
  -4   3  13     3552.67     3381.26    213.88 o 
  -3   3  13     1695.86     1907.99    156.39 o 
  -2   3  13      317.68      336.56     49.86 o 
  -1   3  13      174.75      129.88     36.47 o 
   0   3  13      169.18      243.25     44.16 o 
   1   3  13     2875.89     2817.01    135.94 o 
   2   3  13      797.22      764.23     73.10 o 
   3   3  13      198.35      183.02     49.17 o 
   4   3  13     1543.71     1486.12    108.48 o 
   5   3  13      600.93      634.54    107.08 o 
  -8   4  13    10857.74    11138.86    522.62 o 
  -7   4  13        9.37       13.32     34.85 o 
  -6   4  13     8634.43     8598.32    284.39 o 
  -5   4  13       44.21       14.58     46.66 o 
  -4   4  13    17250.83    16244.69    604.40 o 
  -3   4  13      218.43      209.59     43.32 o 
  -2   4  13    11276.82    11347.80    317.03 o 
  -1   4  13       63.53       45.86     27.44 o 
   0   4  13    10654.97    10705.70    293.43 o 
   1   4  13      425.15      501.05     63.32 o 
   2   4  13     9210.79     8981.40    224.05 o 
   3   4  13      174.13      192.80     53.27 o 
   4   4  13     6212.43     6752.78    235.90 o 
  -7   5  13     3096.09     2886.54    161.61 o 
  -6   5  13     1627.52     1517.82    164.04 o 
  -5   5  13     5853.30     6060.94    325.68 o 
  -4   5  13       22.10       -2.43     39.85 o 
  -3   5  13     4469.91     4442.67    168.00 o 
  -2   5  13      197.88      185.42     44.97 o 
  -1   5  13     2815.26     3087.09    139.14 o 
   0   5  13      215.10      265.37     53.32 o 
   1   5  13     5645.59     5413.05    352.60 o 
   2   5  13     1020.28      852.57    124.76 o 
   3   5  13     3592.14     3761.66    204.63 o 
  -5   6  13       11.12       34.02     54.91 o 
  -4   6  13     1632.32     1763.25    183.06 o 
  -3   6  13      778.66      902.43    138.80 o 
  -2   6  13     2081.15     2245.81    129.53 o 
  -1   6  13      224.28      226.11     52.73 o 
   0   6  13     1098.34     1062.28     94.02 o 
   1   6  13       79.21       59.02     42.12 o 
 -10   0  14    10984.47    10237.53    479.83 o 
  -8   0  14     8899.40    10029.13    447.84 o 
  -6   0  14    16187.76    15922.30    584.87 o 
  -4   0  14    16495.73    15685.28    553.16 o 
   0   0  14    13634.26    13907.50    459.01 o 
   2   0  14    15890.82    16261.39    562.18 o 
   4   0  14    11696.81    12122.98    482.03 o 
  -9   1  14     1083.11     1121.67    104.54 o 
  -8   1  14      731.43      642.78     80.31 o 
  -7   1  14     2162.24     2065.96    122.10 o 
  -6   1  14      793.56      811.69     94.03 o 
  -5   1  14     3102.13     3293.92    147.01 o 
  -4   1  14      684.20      716.77     69.16 o 
  -3   1  14     4704.95     4744.33    243.41 o 
  -2   1  14     2819.38     2865.31    176.14 o 
   0   1  14      138.74      175.99     52.02 o 
   1   1  14     2438.13     2514.20    116.74 o 
   2   1  14      283.58      498.46     96.79 o 
   3   1  14     3547.94     3600.97    187.84 o 
   4   1  14      180.37      136.92     46.81 o 
   5   1  14     1640.32     1645.14    149.37 o 
  -9   2  14     2357.25     1933.25    135.64 o 
  -8   2  14     2734.30     2710.63    229.97 o 
  -7   2  14      229.89      236.86     54.63 o 
  -6   2  14     4424.62     4639.84    188.24 o 
  -5   2  14      461.98      439.02    118.99 o 
  -4   2  14     8897.99     8592.79    373.53 o 
  -3   2  14      471.14      491.09     88.09 o 
  -2   2  14     6837.34     7001.60    318.05 o 
  -1   2  14     2790.85     2697.40    210.64 o 
   0   2  14     7671.08     7908.27    307.73 o 
   1   2  14       84.68       56.38     46.18 o 
   2   2  14     4280.49     4552.66    172.96 o 
   3   2  14      417.36      362.89     92.69 o 
   4   2  14     3774.43     3782.02    176.80 o 
  -8   3  14        0.93       11.42     32.10 o 
  -7   3  14     7424.19     7271.55    261.80 o 
  -6   3  14       65.05       59.44     37.69 o 
  -5   3  14    12807.68    13741.67    535.30 o 
  -4   3  14      874.99      712.91    108.67 o 
  -3   3  14    15634.55    15663.93    579.13 o 
  -2   3  14      102.61      131.73     62.22 o 
  -1   3  14     7697.10     7640.14    225.08 o 
   0   3  14        1.59       14.38     28.67 o 
   1   3  14    12281.43    13042.54    462.57 o 
   2   3  14        0.70       43.06     35.03 o 
   3   3  14     8018.90     8065.87    256.01 o 
   4   3  14       16.97      -25.54     35.35 o 
  -8   4  14      126.38      182.73     56.51 o 
  -7   4  14      783.95      864.56     96.66 o 
  -6   4  14      589.00      842.12    130.46 o 
  -5   4  14      508.91      659.94    113.88 o 
  -4   4  14     1120.96     1163.40    140.43 o 
  -3   4  14     1355.14     1575.61    162.00 o 
  -2   4  14      977.42     1072.97    266.85 o 
  -1   4  14      636.98      639.32     80.09 o 
   0   4  14      144.96      205.43     47.57 o 
   1   4  14     1506.62     1504.15    103.70 o 
   2   4  14      655.26      752.19    109.54 o 
   3   4  14      166.44      136.60     46.72 o 
  -6   5  14       81.65      204.63     84.09 o 
  -5   5  14     5786.60     5886.74    329.89 o 
  -4   5  14      290.29      196.00     78.30 o 
  -3   5  14     4284.19     4343.54    238.35 o 
  -2   5  14     1040.58     1002.07    129.41 o 
  -1   5  14     4526.64     4662.38    181.07 o 
   0   5  14       17.24       31.66     34.88 o 
   1   5  14     4265.05     4212.36    177.80 o 
  -3   6  14       15.44       11.82     35.90 o 
  -2   6  14     5245.42     5423.03    206.35 o 
  -9   0  15     1051.77      864.58    136.95 o 
  -7   0  15     4157.21     4075.44    255.33 o 
  -5   0  15     1219.81     1182.00    130.74 o 
   1   0  15      808.44     1001.10    113.99 o 
   3   0  15      306.61      288.91     87.55 o 
  -9   1  15     7090.13     7217.57    386.40 o 
  -8   1  15      127.52      106.10     41.55 o 
  -7   1  15     9677.54    10352.29    582.23 o 
  -6   1  15      223.18      243.00     53.48 o 
  -5   1  15    12943.70    12952.51    356.30 o 
  -4   1  15       11.23       17.49     40.82 o 
  -3   1  15    17855.14    18202.30    626.76 o 
   1   1  15     7052.43     7183.57    310.21 o 
   2   1  15        4.43       17.03     33.63 o 
   3   1  15     8799.76     9248.93    281.54 o 
   4   1  15      197.03      293.54     63.92 o 
  -8   2  15     5607.71     5470.19    386.49 o 
  -7   2  15      572.96      602.89     80.20 o 
  -6   2  15     4988.80     5315.91    209.25 o 
  -5   2  15      307.44      276.76     83.66 o 
  -4   2  15     7892.77     7340.42    345.51 o 
  -3   2  15      914.02      734.44    105.76 o 
  -2   2  15     7837.90     7899.72    351.99 o 
   0   2  15     5396.03     5594.15    252.91 o 
   1   2  15      124.85      120.07     57.36 o 
   2   2  15     6337.27     7015.96    324.13 o 
   3   2  15      172.27      159.00     61.74 o 
  -8   3  15      789.57      818.54     96.09 o 
  -7   3  15      165.20      227.70     60.12 o 
  -6   3  15      188.13      245.54     82.17 o 
  -5   3  15     1446.86     1269.89    146.41 o 
  -4   3  15      612.32      550.62    102.72 o 
  -3   3  15      528.13      547.08    101.24 o 
  -2   3  15     1189.14     1277.31    139.97 o 
  -1   3  15      783.35      915.41     84.76 o 
   0   3  15     2122.96     1955.57    140.84 o 
   1   3  15      656.82      546.27     89.58 o 
   2   3  15      147.29       88.96     55.91 o 
   3   3  15      123.47      148.11     53.11 o 
  -7   4  15        7.62      -34.50     40.33 o 
  -6   4  15     5210.40     4796.19    292.86 o 
  -5   4  15        0.62       12.63     48.11 o 
  -4   4  15     8038.69     8359.35    402.23 o 
  -3   4  15      146.36      197.86     75.35 o 
  -1   4  15      356.46      301.55     54.80 o 
   0   4  15    10901.99    10811.84    404.74 o 
   1   4  15       85.95       14.58     42.29 o 
   2   4  15     6922.91     6994.58    330.72 o 
  -5   5  15     4023.87     3727.39    262.84 o 
  -4   5  15      284.34      305.90    100.18 o 
  -3   5  15     4544.71     4780.06    295.74 o 
  -2   5  15      187.29      202.74     97.00 o 
  -1   5  15     4532.06     4651.57    185.88 o 
   0   5  15     1016.33      925.12     88.05 o 
  -8   0  16     9682.44     9369.46    447.04 o 
  -6   0  16    10066.83     9527.18    425.71 o 
   2   0  16     7495.05     7721.46    350.82 o 
  -8   1  16     1205.05     1243.09    111.69 o 
  -7   1  16     1571.60     1645.98    122.17 o 
  -6   1  16     1757.57     1875.30    124.83 o 
  -5   1  16     1870.55     2077.84    174.46 o 
  -4   1  16      289.04      392.50     88.03 o 
   2   1  16     1491.47     1445.43    149.81 o 
   3   1  16     1478.50     1560.12    114.54 o 
  -8   2  16     3166.09     3277.62    364.91 o 
  -7   2  16      563.10      668.32     86.20 o 
  -6   2  16     5078.65     5167.61    301.74 o 
  -5   2  16      384.60      342.01     86.11 o 
  -4   2  16     3210.16     3086.35    215.37 o 
  -3   2  16       70.91      104.01     56.38 o 
   1   2  16      431.49      457.84     90.01 o 
   2   2  16     3605.22     4268.55    252.77 o 
  -7   3  16     8182.74     8033.04    408.86 o 
  -6   3  16        4.36        5.35     45.68 o 
  -5   3  16     6840.35     7049.65    364.12 o 
  -4   3  16      369.19      281.18     88.54 o 
  -3   3  16     9637.94     9479.32    428.04 o 
  -2   3  16        5.18      -33.53     43.25 o 
   0   3  16       35.67       96.71     50.54 o 
   1   3  16    10485.04    11427.01    441.98 o 
  -5   4  16     1430.13     1441.16    170.75 o 
  -4   4  16      148.86      158.00     74.38 o 
  -3   4  16      251.88      272.81     92.39 o 
  -2   4  16     1200.08     1184.82    150.18 o 
  -1   4  16      290.25      232.47     83.65 o 
   0   4  16     1211.44     1293.99    133.59 o 
  -7   0  17     3209.50     2907.27    223.56 o 
  -7   1  17     6750.84     6405.60    248.96 o 
  -6   1  17      398.11      264.16     86.60 o 
  -5   1  17     7103.31     7506.34    366.39 o 
  -6   2  17     5710.32     6173.78    342.08 o 
  -5   2  17      256.04      148.81     66.14 o 
  -4   2  17     6577.99     6184.35    328.20 o 
  -5   3  17      694.91      833.05    137.30 o 
  -4   3  17      917.65      886.20    132.03 o 
  -3   3  17      427.54      349.33     94.87 o 
                                                 
